# Supplementary material for: The dynamic transcriptome and metabolomics profiling in Verticillium dahliae inoculated Arabidopsis thaliana
Source: Sci Rep. 2018 Oct 18;8:15404. doi: 10.1038/s41598-018-33743-x (PMC6193927; doi:10.1038/s41598-018-33743-x)
Supplement: Supplementary file 1 — Dataset 1 [file 41598_2018_33743_MOESM1_ESM.xlsx]

## Sheet: Sheet1
geneID	geneLengthpi	Mock-FPKM	Inoculation-FPKM	log2 Ratio(In/MK)	Up-Down-Regulation(0.25hpi/MK)	P-value	batch
AT1G01010.1	1688	10.4	22.73	1.12801	Up	3.87e-22	MKVS12hpi
AT1G01020.2	1085	0.001	5.91	12.5289	Up	4.70086e-23	MKVS2hpi
AT1G01020.2	1085	0.001	4.48	12.1293	Up	2.51e-17	MKVS0.5hpi
AT1G01020.2	1085	0.001	3.46	11.7566	Up	2.11e-13	MKVS12hpi
AT1G01020.2	1085	0.001	2.94	11.5216	Up	1.53e-11	MKVS1hpi
AT1G01020.2	1085	0.001	2.05	11.0014	Up	5e-08	MKVS24hpi
AT1G01020.2	1085	0.001	1.82	10.8297	Up	2.08878e-07	MKVS0hpi
AT1G01030.1	1905	2.99	6.02	1.00962	Up	8.46392e-07	MKVS2hpi
AT1G01040.2	5877	0.09	4.7	5.70659	Up	8.4563e-90	MKVS2hpi
AT1G01040.2	5877	0.09	3.76	5.38466	Up	6.78e-70	MKVS12hpi
AT1G01040.2	5877	0.09	2.95	5.03465	Up	3.45e-53	MKVS24hpi
AT1G01040.2	5877	0.09	2.12	4.558	Up	6.76304e-37	MKVS0hpi
AT1G01040.2	5877	0.09	1.96	4.44478	Up	8.24e-34	MKVS0.5hpi
AT1G01040.2	5877	0.09	1.8	4.32193	Up	1.9e-30	MKVS0.25hpi
AT1G01040.2	5877	0.09	1.34	3.89616	Up	2.9e-21	MKVS1hpi
AT1G01040.2	5877	0.09	0.93	3.36923	Up	1.53e-13	MKVS8hpi
AT1G01060.1	2704	28.98	2.44	-3.5701	Down	1.09e-182	MKVS0.25hpi
AT1G01060.1	2704	28.98	5.21	-2.4757	Down	1.64e-126	MKVS0.5hpi
AT1G01060.1	2704	28.98	5.52	-2.39232	Down	7.44e-119	MKVS1hpi
AT1G01060.1	2704	28.98	5.93	-2.28895	Down	1.14e-114	MKVS8hpi
AT1G01060.1	2704	28.98	11.08	-1.3871	Down	6.51e-59	MKVS24hpi
AT1G01060.1	2704	28.98	13.72	-1.07878	Down	1.09e-39	MKVS12hpi
AT1G01060.2	2814	6.66	0.38	-4.13145	Down	1.69e-50	MKVS0.5hpi
AT1G01060.2	2814	6.66	0.91	-2.87158	Down	4.67e-36	MKVS1hpi
AT1G01060.2	2814	6.66	1.18	-2.49674	Down	1.27e-31	MKVS0.25hpi
AT1G01060.2	2814	6.66	1.36	-2.29192	Down	1.03e-28	MKVS8hpi
AT1G01060.2	2814	6.66	1.45	-2.19947	Down	2.08e-27	MKVS24hpi
AT1G01060.3	2517	0.9	0.001	-9.81378	Down	1.55513e-08	MKVS2hpi
AT1G01060.3	2517	0.9	0.001	-9.81378	Down	1.56e-08	MKVS12hpi
AT1G01060.3	2517	0.9	0.001	-9.81378	Down	1.59e-08	MKVS0.25hpi
AT1G01060.3	2517	0.9	0.001	-9.81378	Down	1.8e-08	MKVS24hpi
AT1G01060.3	2517	0.9	0.001	-9.81378	Down	1.85e-08	MKVS8hpi
AT1G01060.3	2517	0.9	0.001	-9.81378	Down	2.4e-08	MKVS1hpi
AT1G01060.4	2641	36.78	6.96	-2.40176	Down	1.96e-150	MKVS0.5hpi
AT1G01060.4	2641	36.78	7.3	-2.33295	Down	2.4e-145	MKVS0.25hpi
AT1G01060.4	2641	36.78	8.08	-2.18649	Down	1.46e-131	MKVS1hpi
AT1G01060.4	2641	36.78	11.42	-1.68736	Down	2.34e-95	MKVS8hpi
AT1G01060.4	2641	36.78	13.09	-1.49046	Down	1.77e-80	MKVS24hpi
AT1G01070.1	1311	11.74	2.93	-2.00246	Down	4.45e-19	MKVS1hpi
AT1G01070.1	1311	11.74	4.05	-1.53544	Down	7.46e-14	MKVS0.5hpi
AT1G01080.1	1319	39.49	9.94	-1.99017	Down	1.55e-62	MKVS8hpi
AT1G01100.1	587	4.31	0.001	-12.0735	Down	1.59e-08	MKVS0.25hpi
AT1G01100.1	587	4.31	12.33	1.51641	Up	1.94e-07	MKVS1hpi
AT1G01100.2	631	370.26	858.05	1.21252	Up	0	MKVS0.5hpi
AT1G01110.1	1439	1.47	0.001	-10.5216	Down	6.23e-08	MKVS12hpi
AT1G01110.1	1439	1.47	0.001	-10.5216	Down	6.23e-08	MKVS0.5hpi
AT1G01110.1	1439	1.47	0.001	-10.5216	Down	6.32e-08	MKVS0.25hpi
AT1G01110.1	1439	1.47	0.24	-2.61471	Down	3.28e-05	MKVS8hpi
AT1G01110.2	1782	1.7	5.21	1.61575	Up	2.23e-10	MKVS1hpi
AT1G01110.2	1782	1.7	4.06	1.25594	Up	2.99e-06	MKVS0.5hpi
AT1G01110.2	1782	1.7	3.95	1.21632	Up	6.01e-06	MKVS0.25hpi
AT1G01120.1	1899	40.88	16.56	-1.30369	Down	6.03e-52	MKVS8hpi
AT1G01120.1	1899	40.88	18.94	-1.10996	Down	1.88e-40	MKVS12hpi
AT1G01140.1	1689	70.55	16.59	-2.08833	Down	2.1e-153	MKVS24hpi
AT1G01140.1	1689	70.55	18.41	-1.93816	Down	4.49e-138	MKVS12hpi
AT1G01140.2	1694	0.8	0.001	-9.64386	Down	3.14e-05	MKVS12hpi
AT1G01140.2	1694	0.8	0.001	-9.64386	Down	3.14e-05	MKVS0.5hpi
AT1G01140.2	1694	0.8	0.001	-9.64386	Down	3.17e-05	MKVS0.25hpi
AT1G01140.2	1694	0.8	0.001	-9.64386	Down	3.41e-05	MKVS24hpi
AT1G01140.2	1694	0.8	0.001	-9.64386	Down	3.47e-05	MKVS8hpi
AT1G01140.2	1694	0.8	0.001	-9.64386	Down	4.04e-05	MKVS1hpi
AT1G01140.2	1694	0.8	0.001	-9.64386	Down	3.12998e-05	MKVS2hpi
AT1G01140.2	1694	0.8	0.001	-9.64386	Down	3.34414e-05	MKVS0hpi
AT1G01190.1	1608	5.8	1.06	-2.45199	Down	9.87766e-16	MKVS2hpi
AT1G01190.1	1608	5.8	1.18	-2.29727	Down	1.3059e-14	MKVS0hpi
AT1G01190.1	1608	5.8	1.24	-2.22571	Down	2.68e-14	MKVS0.5hpi
AT1G01190.1	1608	5.8	1.76	-1.72048	Down	1.44e-10	MKVS8hpi
AT1G01190.1	1608	5.8	2.15	-1.43172	Down	3.74e-08	MKVS1hpi
AT1G01210.1	616	13.36	32.32	1.27451	Up	4.48e-14	MKVS0.5hpi
AT1G01240.1	1288	4.78	1.66	-1.52583	Down	2.4e-06	MKVS0.5hpi
AT1G01240.2	1368	0.001	1.6	10.6439	Up	3.81e-08	MKVS1hpi
AT1G01240.2	1368	0.001	0.99	9.95128	Up	2.94e-05	MKVS0.25hpi
AT1G01260.1	2578	13.01	6.34	-1.03707	Down	1.40956e-16	MKVS2hpi
AT1G01260.2	2378	0.001	8.4	13.0362	Up	2.08e-71	MKVS0.25hpi
AT1G01260.2	2378	0.001	2.88	11.4919	Up	7.15e-25	MKVS0.5hpi
AT1G01260.2	2378	0.001	2.59	11.3387	Up	1.86e-22	MKVS12hpi
AT1G01260.2	2378	0.001	2.56	11.3219	Up	1.88631e-22	MKVS2hpi
AT1G01260.2	2378	0.001	2.47	11.2703	Up	2.01e-21	MKVS1hpi
AT1G01260.2	2378	0.001	1.84	10.8455	Up	6.21e-16	MKVS24hpi
AT1G01260.2	2378	0.001	1.66	10.697	Up	1.08449e-14	MKVS0hpi
AT1G01260.3	2577	3.54	0.83	-2.09257	Down	3.24e-13	MKVS12hpi
AT1G01260.3	2577	3.54	1.15	-1.62212	Down	8.30186e-10	MKVS0hpi
AT1G01260.3	2577	3.54	1.16	-1.60962	Down	1.25636e-09	MKVS2hpi
AT1G01260.3	2577	3.54	1.23	-1.52509	Down	3.72e-09	MKVS24hpi
AT1G01320.1	6015	38.98	11.61	-1.74737	Down	5.11e-238	MKVS1hpi
AT1G01320.1	6015	38.98	15.4	-1.3398	Down	1.26e-164	MKVS8hpi
AT1G01320.1	6015	38.98	16.14	-1.27209	Down	1.15e-151	MKVS0.25hpi
AT1G01320.2	6049	24.3	8.3	-1.54977	Down	1.68e-126	MKVS1hpi
AT1G01320.2	6049	24.3	9.12	-1.41385	Down	9.21e-113	MKVS0.25hpi
AT1G01320.2	6049	24.3	9.97	-1.28529	Down	1.08e-97	MKVS8hpi
AT1G01340.1	2411	0.001	1.19	10.2167	Up	1.1e-10	MKVS0.5hpi
AT1G01340.1	2411	0.001	0.59	9.20457	Up	1.47e-05	MKVS0.25hpi
AT1G01340.1	2411	0.001	0.53	9.04985	Up	2.97e-05	MKVS12hpi
AT1G01340.2	2397	5.29	16.36	1.62883	Up	3.18e-38	MKVS12hpi
AT1G01340.2	2397	5.29	15.08	1.5113	Up	1.42e-31	MKVS8hpi
AT1G01340.2	2397	5.29	12.38	1.22667	Up	3.48e-19	MKVS24hpi
AT1G01370.1	909	1.28	0.001	-10.3219	Down	0.000249212	MKVS2hpi
AT1G01370.1	909	1.28	0.001	-10.3219	Down	0.000249866	MKVS12hpi
AT1G01370.1	909	1.28	0.001	-10.3219	Down	0.000249898	MKVS0.5hpi
AT1G01370.1	909	1.28	0.001	-10.3219	Down	0.000270876	MKVS8hpi
AT1G01390.1	1687	1.29	0.001	-10.3332	Down	3.67e-08	MKVS8hpi
AT1G01390.1	1687	1.29	0.26	-2.31079	Down	0.000223126	MKVS24hpi
AT1G01390.1	1687	1.29	0.26	-2.31079	Down	0.000279684	MKVS1hpi
AT1G01420.1	1520	4.2	0.51	-3.04182	Down	8.99e-14	MKVS0.25hpi
AT1G01420.1	1520	4.2	1.59	-1.40136	Down	6.43e-06	MKVS0.5hpi
AT1G01420.1	1520	4.2	1.92	-1.12928	Down	0.000128633	MKVS8hpi
AT1G01420.1	1520	4.2	1.99	-1.07762	Down	0.00030632	MKVS1hpi
AT1G01448.1	2119	3.64	7.51	1.04487	Up	5.69e-09	MKVS8hpi
AT1G01450.1	1413	3.1	7.38	1.25135	Up	3.71314e-08	MKVS0hpi
AT1G01453.1	1112	0.96	0.001	-9.90689	Down	0.000270876	MKVS8hpi
AT1G01453.2	1225	0.001	1.02	9.99435	Up	5.41e-05	MKVS8hpi
AT1G01453.2	1225	0.001	0.91	9.82972	Up	0.000226552	MKVS0hpi
AT1G01470.1	727	304.31	94.14	-1.69266	Down	5.05e-203	MKVS24hpi
AT1G01470.1	727	304.31	113.56	-1.42209	Down	4.67e-151	MKVS12hpi
AT1G01480.1	1920	3.16	0.001	-11.6257	Down	2.95e-21	MKVS1hpi
AT1G01480.1	1920	3.16	1.33	-1.2485	Down	3.56e-05	MKVS0.25hpi
AT1G01480.1	1920	3.16	1.36	-1.21632	Down	5.97e-05	MKVS0.5hpi
AT1G01480.1	1920	3.16	31.96	3.33827	Up	9.62e-136	MKVS12hpi
AT1G01480.1	1920	3.16	26.36	3.06035	Up	2.02e-102	MKVS8hpi
AT1G01480.1	1920	3.16	16.73	2.40444	Up	4.04e-50	MKVS24hpi
AT1G01480.2	1735	0.24	5.1	4.40939	Up	5.54e-26	MKVS12hpi
AT1G01480.2	1735	0.24	3.15	3.71425	Up	4.15622e-15	MKVS0hpi
AT1G01480.2	1735	0.24	2.4	3.32193	Up	5.92e-11	MKVS1hpi
AT1G01480.2	1735	0.24	2.11	3.13614	Up	3.9e-09	MKVS24hpi
AT1G01480.2	1735	0.24	1.49	2.63421	Up	3.25e-06	MKVS0.25hpi
AT1G01490.1	1107	54.88	21	-1.38589	Down	1.35e-42	MKVS0.25hpi
AT1G01490.1	1107	54.88	21.49	-1.35261	Down	1.86e-41	MKVS0.5hpi
AT1G01490.1	1107	54.88	24.41	-1.16881	Down	1.84431e-32	MKVS0hpi
AT1G01490.2	986	20.69	59	1.51178	Up	1.36744e-50	MKVS0hpi
AT1G01490.2	986	20.69	49.79	1.26692	Up	1.63e-31	MKVS8hpi
AT1G01490.2	986	20.69	48.94	1.24208	Up	9.5437e-33	MKVS2hpi
AT1G01490.2	986	20.69	48.22	1.2207	Up	2.12e-30	MKVS1hpi
AT1G01490.2	986	20.69	46.21	1.15927	Up	1.56e-26	MKVS12hpi
AT1G01520.1	864	2.95	0.21	-3.81225	Down	7.46e-07	MKVS1hpi
AT1G01520.1	864	2.95	0.22	-3.74514	Down	5.59e-07	MKVS24hpi
AT1G01520.1	864	2.95	0.31	-3.25037	Down	2.68e-06	MKVS0.5hpi
AT1G01520.1	864	2.95	0.41	-2.84702	Down	1.16e-05	MKVS0.25hpi
AT1G01520.1	864	2.95	0.53	-2.47665	Down	4.68e-05	MKVS8hpi
AT1G01540.1	1908	3.17	1.25	-1.34255	Down	1.1e-05	MKVS12hpi
AT1G01540.1	1908	3.17	1.31	-1.27492	Down	2.59e-05	MKVS8hpi
AT1G01540.1	1908	3.17	8.52	1.42637	Up	4.57e-14	MKVS1hpi
AT1G01550.2	1434	96.75	27.54	-1.81273	Down	1.75e-145	MKVS12hpi
AT1G01560.1	1710	1.76	0.28	-2.65208	Down	1.45047e-06	MKVS2hpi
AT1G01560.1	1710	1.76	5.58	1.66469	Up	6.3131e-11	MKVS0hpi
AT1G01560.1	1710	1.76	3.94	1.16262	Up	3.83e-05	MKVS8hpi
AT1G01560.1	1710	1.76	3.88	1.14048	Up	3.6e-05	MKVS0.5hpi
AT1G01560.1	1710	1.76	3.77	1.09899	Up	6.94e-05	MKVS0.25hpi
AT1G01560.2	1319	24.46	1	-4.61235	Down	1.15074e-88	MKVS2hpi
AT1G01560.2	1319	24.46	8.88	-1.46179	Down	6.61e-26	MKVS12hpi
AT1G01560.2	1319	24.46	8.9	-1.45855	Down	4.02e-25	MKVS1hpi
AT1G01560.2	1319	24.46	10.77	-1.18341	Down	9.11e-20	MKVS24hpi
AT1G01580.1	2409	1.92	0.11	-4.12553	Down	2.48e-13	MKVS12hpi
AT1G01580.1	2409	1.92	0.18	-3.41504	Down	1.55e-11	MKVS8hpi
AT1G01580.1	2409	1.92	0.25	-2.94111	Down	2.65e-10	MKVS0.5hpi
AT1G01580.1	2409	1.92	0.42	-2.19265	Down	1.10049e-07	MKVS2hpi
AT1G01580.1	2409	1.92	0.44	-2.12553	Down	2.2e-07	MKVS1hpi
AT1G01580.1	2409	1.92	0.57	-1.75207	Down	4.12e-06	MKVS0.25hpi
AT1G01580.1	2409	1.92	0.69	-1.47644	Down	4.37e-05	MKVS24hpi
AT1G01600.1	2163	3.42	1.01	-1.75964	Down	5.32e-09	MKVS8hpi
AT1G01600.1	2163	3.42	1.34	-1.35176	Down	1.27e-06	MKVS24hpi
AT1G01600.1	2163	3.42	1.58	-1.11407	Down	4.03e-05	MKVS0.5hpi
AT1G01600.1	2163	3.42	7.13	1.05991	Up	2.81214e-09	MKVS2hpi
AT1G01610.1	1856	23.73	8.5	-1.48118	Down	2.86e-36	MKVS8hpi
AT1G01610.1	1856	23.73	11.29	-1.07167	Down	2.87e-22	MKVS0.5hpi
AT1G01620.1	1308	114.22	52.81	-1.11293	Down	3.01e-75	MKVS8hpi
AT1G01640.1	918	9.16	2.39	-1.93834	Down	1.49795e-10	MKVS2hpi
AT1G01640.1	918	9.16	18.5	1.01411	Up	9.33e-09	MKVS8hpi
AT1G01640.2	883	0.001	4.05	11.9837	Up	8.52296e-13	MKVS2hpi
AT1G01650.2	2220	1.18	0.001	-10.2046	Down	1.16e-09	MKVS24hpi
AT1G01680.1	965	0.75	3.48	2.21412	Up	4.62164e-06	MKVS0hpi
AT1G01720.1	1316	85.58	32.83	-1.38226	Down	2.08e-81	MKVS24hpi
AT1G01740.1	1648	0.001	2.97	11.5362	Up	6.3297e-18	MKVS2hpi
AT1G01740.1	1648	0.001	1.16	10.1799	Up	2.08878e-07	MKVS0hpi
AT1G01740.1	1648	0.001	0.84	9.71425	Up	2.73e-05	MKVS24hpi
AT1G01740.1	1648	0.001	0.69	9.43045	Up	0.00021986	MKVS8hpi
AT1G01740.2	1688	2.47	5.32	1.10692	Up	4.23e-06	MKVS12hpi
AT1G01750.1	769	13.04	3.39	-1.94359	Down	4.21806e-12	MKVS0hpi
AT1G01750.1	769	13.04	4.93	-1.40328	Down	3.71e-08	MKVS0.5hpi
AT1G01790.1	3892	13.66	4.11	-1.73275	Down	1.92e-55	MKVS8hpi
AT1G01830.1	2108	2.72	0.001	-11.4094	Down	1.59e-20	MKVS0.25hpi
AT1G01830.1	2108	2.72	0.001	-11.4094	Down	2.16e-20	MKVS24hpi
AT1G01830.1	2108	2.72	0.001	-11.4094	Down	2.32e-20	MKVS8hpi
AT1G01830.1	2108	2.72	0.001	-11.4094	Down	4.4e-20	MKVS1hpi
AT1G01830.1	2108	2.72	0.001	-11.4094	Down	1.50677e-20	MKVS2hpi
AT1G01830.2	2139	4.54	0.001	-12.1485	Down	3.6751e-34	MKVS0hpi
AT1G01830.2	2139	4.54	1.84	-1.30299	Down	1.23e-07	MKVS12hpi
AT1G01830.2	2139	4.54	1.85	-1.29517	Down	1.23e-07	MKVS0.5hpi
AT1G01830.3	2438	3.14	0.83	-1.91958	Down	1.68e-10	MKVS12hpi
AT1G01830.3	2438	3.14	0.84	-1.9023	Down	1.68e-10	MKVS0.5hpi
AT1G01830.3	2438	3.14	1.4	-1.16534	Down	1.26e-05	MKVS8hpi
AT1G01830.3	2438	3.14	1.52	-1.04669	Down	7.42898e-05	MKVS0hpi
AT1G01860.1	1350	4.95	2.44	-1.02055	Down	0.000315636	MKVS8hpi
AT1G01880.1	1996	0.001	1.45	10.5018	Up	5.5068e-11	MKVS2hpi
AT1G01880.1	1996	0.001	1.16	10.1799	Up	7.09e-09	MKVS0.5hpi
AT1G01880.1	1996	0.001	1.01	9.98014	Up	7.76e-08	MKVS1hpi
AT1G01880.1	1996	0.001	0.69	9.43045	Up	1.48e-05	MKVS12hpi
AT1G01880.1	1996	0.001	0.66	9.36632	Up	2.68e-05	MKVS8hpi
AT1G01880.2	1993	0.65	0.001	-9.3443	Down	6.27e-05	MKVS12hpi
AT1G01880.2	1993	0.65	0.001	-9.3443	Down	6.27e-05	MKVS0.5hpi
AT1G01880.2	1993	0.65	0.001	-9.3443	Down	6.32e-05	MKVS0.25hpi
AT1G01880.2	1993	0.65	0.001	-9.3443	Down	6.88e-05	MKVS8hpi
AT1G01880.2	1993	0.65	0.001	-9.3443	Down	7.95e-05	MKVS1hpi
AT1G01880.2	1993	0.65	0.001	-9.3443	Down	6.25006e-05	MKVS2hpi
AT1G01900.1	2460	2.61	0.42	-2.63559	Down	2.62e-12	MKVS8hpi
AT1G01900.1	2460	2.61	7.49	1.52092	Up	1.29265e-17	MKVS2hpi
AT1G01910.1	1365	2.56	0.001	-11.3219	Down	3.68e-12	MKVS1hpi
AT1G01910.1	1365	2.56	0.48	-2.41504	Down	1.12896e-06	MKVS2hpi
AT1G01910.1	1365	2.56	0.58	-2.14202	Down	9.98e-06	MKVS0.25hpi
AT1G01910.4	1513	2.35	5.57	1.24502	Up	1.09e-06	MKVS8hpi
AT1G01910.5	1374	0.87	0.001	-9.76487	Down	0.000125155	MKVS12hpi
AT1G01910.5	1374	0.87	0.001	-9.76487	Down	0.000134603	MKVS24hpi
AT1G01910.5	1374	0.87	0.001	-9.76487	Down	0.000136525	MKVS8hpi
AT1G01910.5	1374	0.87	0.001	-9.76487	Down	0.000124804	MKVS2hpi
AT1G01910.5	1374	0.87	0.001	-9.76487	Down	0.000132245	MKVS0hpi
AT1G01940.1	736	22.24	44.94	1.01484	Up	1.03e-16	MKVS1hpi
AT1G01970.1	1649	13.82	5.61	-1.30068	Down	3.25e-16	MKVS8hpi
AT1G02030.1	1938	0.13	2.71	4.38171	Up	2.24e-15	MKVS12hpi
AT1G02080.1	7461	0.85	0.001	-9.73132	Down	2.9851e-23	MKVS2hpi
AT1G02080.1	7461	0.85	0.001	-9.73132	Down	3.03e-23	MKVS12hpi
AT1G02080.1	7461	0.85	0.001	-9.73132	Down	3.03e-23	MKVS0.5hpi
AT1G02080.1	7461	0.85	0.001	-9.73132	Down	1.01e-22	MKVS1hpi
AT1G02080.1	7461	0.85	0.03	-4.82443	Down	3.11458e-20	MKVS0hpi
AT1G02080.1	7461	0.85	2.56	1.59061	Up	4.23e-19	MKVS8hpi
AT1G02090.2	1046	6.43	2.96	-1.11922	Down	6.34e-05	MKVS24hpi
AT1G02145.4	1724	1.19	0.001	-10.2167	Down	1.26e-07	MKVS0.25hpi
AT1G02145.4	1724	1.19	0.001	-10.2167	Down	1.44e-07	MKVS8hpi
AT1G02145.4	1724	1.19	0.001	-10.2167	Down	1.36745e-07	MKVS0hpi
AT1G02180.1	918	4.63	1.49	-1.6357	Down	4.92e-05	MKVS8hpi
AT1G02205.1	2357	0.001	0.87	9.76487	Up	1.0384e-07	MKVS0hpi
AT1G02205.1	2357	0.001	0.71	9.47168	Up	1.33e-06	MKVS1hpi
AT1G02205.2	2213	4.66	0.001	-12.1861	Down	1.75e-36	MKVS24hpi
AT1G02205.2	2213	4.66	0.001	-12.1861	Down	6.32e-36	MKVS1hpi
AT1G02205.2	2213	4.66	0.24	-4.27922	Down	1.6e-28	MKVS8hpi
AT1G02205.2	2213	4.66	0.46	-3.34062	Down	9.49e-24	MKVS0.5hpi
AT1G02205.2	2213	4.66	0.77	-2.5974	Down	9.89e-19	MKVS12hpi
AT1G02205.2	2213	4.66	0.77	-2.5974	Down	1.05e-18	MKVS0.25hpi
AT1G02220.1	1353	15.46	5.78	-1.4194	Down	2.28522e-16	MKVS2hpi
AT1G02220.1	1353	15.46	6.66	-1.21495	Down	5.5e-13	MKVS1hpi
AT1G02220.1	1353	15.46	61.94	2.00233	Up	4.3e-102	MKVS8hpi
AT1G02220.1	1353	15.46	61.05	1.98145	Up	3.46e-101	MKVS12hpi
AT1G02220.1	1353	15.46	41.17	1.41305	Up	2.48e-41	MKVS24hpi
AT1G02230.1	1081	0.08	5.55	6.11634	Up	1.07e-19	MKVS12hpi
AT1G02230.1	1081	0.08	5.41	6.07948	Up	1.16e-18	MKVS24hpi
AT1G02230.1	1081	0.08	1.75	4.45121	Up	4.83e-06	MKVS8hpi
AT1G02230.1	1081	0.08	1.3	4.02237	Up	0.000132131	MKVS0hpi
AT1G02270.1	1645	26.5	12.25	-1.11321	Down	9.13302e-23	MKVS2hpi
AT1G02270.1	1645	26.5	53.83	1.02242	Up	9.72e-43	MKVS0.25hpi
AT1G02280.2	1161	8.62	4	-1.10769	Down	2.6e-06	MKVS12hpi
AT1G02310.1	1390	3.79	1.16	-1.70807	Down	1.72e-06	MKVS24hpi
AT1G02310.1	1390	3.79	13.82	1.86649	Up	1.9596e-23	MKVS0hpi
AT1G02310.1	1390	3.79	13.16	1.79589	Up	3.17e-21	MKVS0.25hpi
AT1G02310.1	1390	3.79	9.33	1.29968	Up	6.39e-10	MKVS8hpi
AT1G02335.1	832	7.68	1.44	-2.41504	Down	1.25e-10	MKVS8hpi
AT1G02335.1	832	7.68	1.94	-1.98505	Down	1.43e-08	MKVS0.5hpi
AT1G02335.1	832	7.68	2.15	-1.83677	Down	9.73298e-08	MKVS0hpi
AT1G02335.1	832	7.68	2.64	-1.54057	Down	3.38e-06	MKVS1hpi
AT1G02340.1	1253	1.48	0.21	-2.81714	Down	0.000161991	MKVS12hpi
AT1G02340.1	1253	1.48	6.76	2.19143	Up	2.81756e-13	MKVS0hpi
AT1G02350.1	423	0.48	4.06	3.08037	Up	0.000200404	MKVS0hpi
AT1G02360.1	1011	19.52	173.42	3.15125	Up	0	MKVS12hpi
AT1G02360.1	1011	19.52	135.11	2.79111	Up	1.77e-240	MKVS8hpi
AT1G02360.1	1011	19.52	132.01	2.75762	Up	1.75e-226	MKVS24hpi
AT1G02380.1	1121	2.46	5.41	1.13697	Up	0.000121655	MKVS0.5hpi
AT1G02390.1	1791	4.26	1.59	-1.42183	Down	4.47e-07	MKVS12hpi
AT1G02390.1	1791	4.26	1.95	-1.12738	Down	3.34386e-05	MKVS2hpi
AT1G02390.1	1791	4.26	10.65	1.32193	Up	8.26e-15	MKVS0.25hpi
AT1G02400.1	1339	60.57	15.71	-1.94692	Down	4.85e-95	MKVS24hpi
AT1G02400.1	1339	60.57	19.62	-1.62628	Down	2.69e-73	MKVS12hpi
AT1G02430.1	698	0.8	10.34	3.69209	Up	1.15e-17	MKVS12hpi
AT1G02430.1	698	0.8	4.67	2.54535	Up	3.96e-06	MKVS24hpi
AT1G02440.1	573	0.001	3.58	11.8057	Up	2.29e-07	MKVS12hpi
AT1G02440.1	573	0.001	2.41	11.2348	Up	5.49e-05	MKVS24hpi
AT1G02450.1	541	0.18	10.6	5.87992	Up	1.24e-17	MKVS12hpi
AT1G02450.1	541	0.18	9.41	5.70813	Up	8.38e-15	MKVS24hpi
AT1G02460.1	1805	1.01	0.14	-2.85086	Down	0.000163813	MKVS0.25hpi
AT1G02460.1	1805	1.01	5.61	2.47365	Up	4.10892e-18	MKVS2hpi
AT1G02460.1	1805	1.01	4.58	2.18099	Up	6.34e-13	MKVS12hpi
AT1G02470.1	865	13.56	0.001	-13.7271	Down	1.45e-38	MKVS1hpi
AT1G02470.1	865	13.56	2.38	-2.51032	Down	3.08e-19	MKVS0.5hpi
AT1G02470.1	865	13.56	4.05	-1.74336	Down	3.03654e-12	MKVS2hpi
AT1G02470.1	865	13.56	5.31	-1.35257	Down	2.07e-09	MKVS24hpi
AT1G02470.1	865	13.56	5.35	-1.34175	Down	8.19e-09	MKVS0.25hpi
AT1G02470.1	865	13.56	6.59	-1.04101	Down	3.63944e-06	MKVS0hpi
AT1G02470.2	855	0.001	1.39	10.4409	Up	9.5e-05	MKVS1hpi
AT1G02475.1	929	66.91	23.59	-1.50405	Down	3.1e-47	MKVS1hpi
AT1G02475.1	929	66.91	23.92	-1.484	Down	9.01e-48	MKVS0.5hpi
AT1G02475.1	929	66.91	25.14	-1.41224	Down	5.42e-45	MKVS8hpi
AT1G02475.1	929	66.91	29.46	-1.18346	Down	1.44e-33	MKVS0.25hpi
AT1G02500.1	1530	399.44	994.93	1.31662	Up	0	MKVS24hpi
AT1G02500.1	1530	399.44	954.22	1.25634	Up	0	MKVS12hpi
AT1G02500.1	1530	399.44	818.73	1.03541	Up	0	MKVS8hpi
AT1G02500.2	1530	22.15	78.42	1.82391	Up	1.21e-131	MKVS12hpi
AT1G02500.2	1530	22.15	58.53	1.40187	Up	3.46e-65	MKVS24hpi
AT1G02500.2	1530	22.15	49.6	1.16303	Up	4.76e-43	MKVS8hpi
AT1G02520.1	3871	4.37	1.71	-1.35364	Down	2.25644e-13	MKVS0hpi
AT1G02520.1	3871	4.37	1.98	-1.14213	Down	1.82e-10	MKVS1hpi
AT1G02520.1	3871	4.37	22.7	2.37699	Up	7.5e-138	MKVS12hpi
AT1G02520.1	3871	4.37	20.62	2.23834	Up	1.8e-115	MKVS8hpi
AT1G02560.1	1341	175	59.01	-1.56832	Down	2.83e-198	MKVS8hpi
AT1G02560.1	1341	175	82.78	-1.08	Down	7.76e-111	MKVS12hpi
AT1G02580.1	2291	0.15	2.39	3.99398	Up	3.62e-15	MKVS8hpi
AT1G02580.1	2291	0.15	1.53	3.3505	Up	4.76e-09	MKVS12hpi
AT1G02580.1	2291	0.15	1.23	3.03562	Up	5.07398e-07	MKVS0hpi
AT1G02610.1	937	2.89	8.27	1.51682	Up	1.21e-07	MKVS8hpi
AT1G02610.1	937	2.89	6.14	1.08717	Up	0.000279612	MKVS0.25hpi
AT1G02640.1	2584	4.53	0.54	-3.06848	Down	5.6e-25	MKVS8hpi
AT1G02640.1	2584	4.53	1.75	-1.37216	Down	7.45e-10	MKVS0.5hpi
AT1G02640.1	2584	4.53	2.11	-1.10227	Down	2.37e-07	MKVS12hpi
AT1G02650.1	1542	1.42	0.23	-2.62619	Down	7.11e-05	MKVS8hpi
AT1G02660.1	2609	23.33	2.32	-3.32999	Down	9.62e-134	MKVS12hpi
AT1G02660.1	2609	23.33	3.82	-2.61054	Down	4.8275e-104	MKVS2hpi
AT1G02660.1	2609	23.33	3.97	-2.55498	Down	4.16e-102	MKVS24hpi
AT1G02660.1	2609	23.33	11.13	-1.06773	Down	1.05e-30	MKVS8hpi
AT1G02710.1	291	13.4	28.42	1.08467	Up	5.28532e-06	MKVS2hpi
AT1G02720.1	1775	7.52	2.33	-1.6904	Down	2.73e-14	MKVS8hpi
AT1G02730.1	3854	9.53	2.27	-2.06978	Down	8.64e-49	MKVS8hpi
AT1G02730.1	3854	9.53	3.92	-1.28162	Down	9.13e-25	MKVS1hpi
AT1G02750.1	1000	11.49	27.77	1.27315	Up	2.03e-19	MKVS0.5hpi
AT1G02750.1	1000	11.49	23.04	1.00376	Up	2.87e-11	MKVS8hpi
AT1G02770.1	1218	1.45	0.14	-3.37255	Down	6.83e-05	MKVS12hpi
AT1G02770.1	1218	1.45	0.21	-2.78759	Down	0.000289396	MKVS0.25hpi
AT1G02780.1	1031	748.2	1647.01	1.13835	Up	0	MKVS0.5hpi
AT1G02800.1	1764	0.44	1.69	1.94145	Up	6.29342e-05	MKVS2hpi
AT1G02800.1	1764	0.44	1.61	1.87149	Up	0.000146804	MKVS0hpi
AT1G02810.1	1906	14.97	5.19	-1.52827	Down	3.87e-25	MKVS12hpi
AT1G02810.1	1906	14.97	6.02	-1.31424	Down	2.45e-20	MKVS8hpi
AT1G02820.1	615	6.61	1.22	-2.43777	Down	7.65e-07	MKVS1hpi
AT1G02840.2	1555	14.92	34.9	1.22598	Up	7.06e-35	MKVS1hpi
AT1G02840.2	1555	14.92	33.84	1.18148	Up	5.64e-32	MKVS0.5hpi
AT1G02840.3	1237	7.76	19.87	1.35646	Up	1.80441e-19	MKVS0hpi
AT1G02840.3	1237	7.76	19.73	1.34626	Up	1.77784e-19	MKVS2hpi
AT1G02840.3	1237	7.76	18.52	1.25496	Up	5.19e-16	MKVS12hpi
AT1G02840.3	1237	7.76	16.79	1.11347	Up	1.56e-12	MKVS1hpi
AT1G02840.3	1237	7.76	15.62	1.00927	Up	2.71e-10	MKVS0.5hpi
AT1G02850.1	1651	64.75	21.28	-1.60538	Down	5.99e-95	MKVS0.25hpi
AT1G02850.1	1651	64.75	30.41	-1.09033	Down	2.62e-51	MKVS1hpi
AT1G02850.2	1732	12.98	3.64	-1.83428	Down	1.28547e-25	MKVS2hpi
AT1G02850.2	1732	12.98	4.34	-1.58052	Down	9.93e-21	MKVS1hpi
AT1G02850.2	1732	12.98	6.44	-1.01116	Down	3.91e-11	MKVS0.25hpi
AT1G02850.3	1660	0.59	2.31	1.96911	Up	4.96e-06	MKVS0.25hpi
AT1G02850.3	1660	0.59	1.91	1.69479	Up	0.00017907	MKVS8hpi
AT1G02850.4	1804	2.08	4.77	1.19741	Up	9.54492e-07	MKVS2hpi
AT1G02850.5	1801	39.47	9.18	-2.10419	Down	1.72e-92	MKVS0.25hpi
AT1G02850.5	1801	39.47	15.29	-1.36817	Down	3.1004e-50	MKVS0hpi
AT1G02880.1	1361	1.73	3.95	1.19108	Up	0.000103459	MKVS2hpi
AT1G02890.2	4047	0.48	0.001	-8.90689	Down	1.24e-07	MKVS12hpi
AT1G02890.2	4047	0.48	0.001	-8.90689	Down	1.24e-07	MKVS0.5hpi
AT1G02890.2	4047	0.48	0.001	-8.90689	Down	1.26e-07	MKVS0.25hpi
AT1G02890.2	4047	0.48	0.001	-8.90689	Down	1.41e-07	MKVS24hpi
AT1G02890.2	4047	0.48	0.001	-8.90689	Down	1.44e-07	MKVS8hpi
AT1G02890.2	4047	0.48	0.001	-8.90689	Down	1.23822e-07	MKVS2hpi
AT1G02890.2	4047	0.48	0.001	-8.90689	Down	1.36745e-07	MKVS0hpi
AT1G02900.1	579	32.13	14.74	-1.12418	Down	1.03e-09	MKVS0.5hpi
AT1G02910.1	1557	25.1	11.57	-1.1173	Down	3.03e-21	MKVS8hpi
AT1G02920.1	925	598.09	180.19	-1.73084	Down	0	MKVS2hpi
AT1G02920.1	925	598.09	262.57	-1.18766	Down	5.97e-289	MKVS0.5hpi
AT1G02920.1	925	598.09	3352.77	2.48692	Up	0	MKVS8hpi
AT1G02920.1	925	598.09	3069.64	2.35963	Up	0	MKVS12hpi
AT1G02920.1	925	598.09	2525.49	2.07813	Up	0	MKVS24hpi
AT1G02930.1	1049	501.51	234.49	-1.09675	Down	1.03e-244	MKVS0.5hpi
AT1G02930.1	1049	501.51	2531.19	2.33547	Up	0	MKVS12hpi
AT1G02930.1	1049	501.51	2330.75	2.21644	Up	0	MKVS8hpi
AT1G02930.1	1049	501.51	1998.83	1.99481	Up	0	MKVS24hpi
AT1G02930.2	866	213	0.001	-17.7005	Down	0	MKVS0hpi
AT1G02930.2	866	213	0.001	-17.7005	Down	0	MKVS2hpi
AT1G02930.2	866	213	0.001	-17.7005	Down	0	MKVS1hpi
AT1G02930.2	866	213	0.001	-17.7005	Down	0	MKVS0.5hpi
AT1G02930.2	866	213	881.2	2.04862	Up	0	MKVS24hpi
AT1G02930.2	866	213	496.33	1.22045	Up	4.26e-246	MKVS8hpi
AT1G02940.1	771	0.95	4.29	2.17498	Up	2.08e-05	MKVS24hpi
AT1G02960.1	1583	3.03	0.26	-3.54273	Down	9.97e-13	MKVS12hpi
AT1G02960.1	1583	3.03	0.82	-1.88562	Down	1.15e-06	MKVS0.25hpi
AT1G02960.1	1583	3.03	1.09	-1.47499	Down	4.63192e-05	MKVS2hpi
AT1G02960.1	1583	3.03	1.14	-1.41028	Down	4.67e-05	MKVS0.5hpi
AT1G02960.1	1583	3.03	1.19	-1.34836	Down	0.000109468	MKVS8hpi
AT1G02960.2	1610	3.52	7.34	1.0602	Up	3.13e-07	MKVS1hpi
AT1G02960.3	1642	2.28	5.47	1.26251	Up	1.86e-07	MKVS0.5hpi
AT1G02960.3	1642	2.28	5.29	1.21423	Up	5.56492e-07	MKVS2hpi
AT1G02960.3	1642	2.28	5.17	1.18113	Up	1.81e-06	MKVS1hpi
AT1G02960.3	1642	2.28	4.88	1.09785	Up	1.81e-05	MKVS24hpi
AT1G02960.3	1642	2.28	4.73	1.05281	Up	3.27e-05	MKVS12hpi
AT1G02970.1	1856	1.86	0.52	-1.83872	Down	4.58e-05	MKVS8hpi
AT1G02990.1	4426	0.001	0.28	8.12928	Up	4.67e-05	MKVS1hpi
AT1G03010.1	2099	1.68	3.39	1.01282	Up	0.000126732	MKVS1hpi
AT1G03040.2	1440	1.13	4.17	1.88372	Up	1.19119e-08	MKVS2hpi
AT1G03040.2	1440	1.13	3.12	1.46522	Up	6.66e-05	MKVS8hpi
AT1G03040.2	1440	1.13	3.08	1.44661	Up	5.49e-05	MKVS0.5hpi
AT1G03070.1	1019	1.06	0.001	-10.0498	Down	0.000249212	MKVS2hpi
AT1G03070.1	1019	1.06	3.99	1.91232	Up	1e-05	MKVS8hpi
AT1G03070.1	1019	1.06	3.91	1.8831	Up	7.16e-06	MKVS1hpi
AT1G03070.2	1054	0.001	1.18	10.2046	Up	5.89e-05	MKVS0.25hpi
AT1G03070.2	1054	0.001	1.04	10.0224	Up	0.00021986	MKVS8hpi
AT1G03090.1	2546	0.001	4.26	12.0566	Up	2.81502e-39	MKVS0hpi
AT1G03090.1	2546	0.001	2.7	11.3987	Up	7.16e-25	MKVS12hpi
AT1G03090.1	2546	0.001	0.89	9.79766	Up	1.4e-08	MKVS0.25hpi
AT1G03090.1	2546	0.001	0.78	9.60733	Up	2.03e-07	MKVS24hpi
AT1G03090.1	2546	0.001	0.63	9.29921	Up	3.27e-06	MKVS8hpi
AT1G03100.1	2595	1.85	3.77	1.02704	Up	4.97e-06	MKVS0.5hpi
AT1G03106.1	933	0.1	6.33	5.98413	Up	2.88e-19	MKVS1hpi
AT1G03110.1	1564	9.09	19.02	1.06517	Up	1.01176e-16	MKVS2hpi
AT1G03130.1	892	151.46	58.5	-1.37243	Down	2.38e-91	MKVS8hpi
AT1G03160.1	2878	16.22	6.13	-1.40381	Down	5.42e-36	MKVS8hpi
AT1G03190.2	2676	0.001	0.92	9.84549	Up	3.04e-09	MKVS24hpi
AT1G03190.2	2676	0.001	0.39	8.60733	Up	0.000239164	MKVS2hpi
AT1G03220.1	1530	255.34	77.33	-1.72332	Down	0	MKVS2hpi
AT1G03220.1	1530	255.34	699.44	1.45378	Up	0	MKVS8hpi
AT1G03290.1	1860	10.74	2.03	-2.40344	Down	8.03804e-32	MKVS0hpi
AT1G03290.1	1860	10.74	4.72	-1.18614	Down	2.4321e-12	MKVS2hpi
AT1G03290.1	1860	10.74	5.35	-1.00538	Down	9.96e-10	MKVS1hpi
AT1G03300.1	2013	1.93	0.61	-1.66172	Down	7.49e-05	MKVS1hpi
AT1G03300.1	2013	1.93	4.18	1.1149	Up	5.23274e-06	MKVS2hpi
AT1G03310.1	2932	10.71	0.001	-13.3867	Down	1.1e-108	MKVS1hpi
AT1G03310.1	2932	10.71	3.43	-1.64268	Down	6.99e-31	MKVS8hpi
AT1G03310.2	2940	14.62	3.25	-2.16943	Down	3.4e-60	MKVS0.5hpi
AT1G03310.2	2940	14.62	3.64	-2.00593	Down	2.97e-54	MKVS0.25hpi
AT1G03310.2	2940	14.62	4.23	-1.78921	Down	6.51e-47	MKVS12hpi
AT1G03310.2	2940	14.62	4.43	-1.72256	Down	1.38e-44	MKVS8hpi
AT1G03310.2	2940	14.62	5.37	-1.44495	Down	7.93e-34	MKVS1hpi
AT1G03310.2	2940	14.62	7.2	-1.02187	Down	1.93105e-20	MKVS0hpi
AT1G03340.1	1298	1.15	3.19	1.47192	Up	0.000182345	MKVS24hpi
AT1G03370.1	3769	17.28	7.51	-1.20222	Down	3.05856e-39	MKVS2hpi
AT1G03400.1	1236	6.44	1.46	-2.14109	Down	1.58745e-11	MKVS2hpi
AT1G03400.1	1236	6.44	2.89	-1.15599	Down	1.81e-05	MKVS0.25hpi
AT1G03440.1	1667	6.83	2.97	-1.20142	Down	1.13e-07	MKVS1hpi
AT1G03440.1	1667	6.83	3.22	-1.08482	Down	6.22e-07	MKVS8hpi
AT1G03457.1	1717	2.77	9.11	1.71757	Up	1.67e-17	MKVS0.5hpi
AT1G03457.1	1717	2.77	6.26	1.17628	Up	9.74e-08	MKVS0.25hpi
AT1G03457.2	1694	2.22	4.75	1.09737	Up	1.43e-05	MKVS0.5hpi
AT1G03470.1	1247	0.001	1.97	10.944	Up	3.54e-09	MKVS0.5hpi
AT1G03470.1	1247	0.001	1.7	10.7313	Up	5.62e-08	MKVS0.25hpi
AT1G03470.1	1247	0.001	1.34	10.388	Up	3.34e-06	MKVS24hpi
AT1G03470.1	1247	0.001	1.15	10.1674	Up	1.48e-05	MKVS12hpi
AT1G03470.1	1247	0.001	0.96	9.90689	Up	0.000112627	MKVS0hpi
AT1G03470.1	1247	0.001	0.88	9.78136	Up	0.000193446	MKVS1hpi
AT1G03470.2	1175	4.3	1.39	-1.62925	Down	6.52e-06	MKVS8hpi
AT1G03475.1	1448	115.58	49.53	-1.22252	Down	4.3e-98	MKVS8hpi
AT1G03495.1	1753	6.2	17.05	1.45943	Up	4.85454e-26	MKVS2hpi
AT1G03495.1	1753	6.2	15.39	1.31165	Up	7.82e-20	MKVS12hpi
AT1G03510.1	1290	1.64	4.33	1.40067	Up	1.49e-05	MKVS0.5hpi
AT1G03520.1	2035	4.53	1.9	-1.25351	Down	3.9e-07	MKVS1hpi
AT1G03520.2	1404	0.001	2.8	11.4512	Up	2.54e-14	MKVS1hpi
AT1G03520.2	1404	0.001	1.88	10.8765	Up	7.7924e-10	MKVS0hpi
AT1G03520.2	1404	0.001	1.07	10.0634	Up	7.31e-06	MKVS0.25hpi
AT1G03530.1	2601	8.55	19.38	1.18057	Up	1.18205e-31	MKVS2hpi
AT1G03530.1	2601	8.55	17.37	1.0226	Up	1.42e-22	MKVS0.5hpi
AT1G03600.1	780	153.38	49.79	-1.62318	Down	2.98e-102	MKVS8hpi
AT1G03600.1	780	153.38	59.49	-1.36639	Down	1.86e-78	MKVS12hpi
AT1G03610.1	1675	27.19	12.43	-1.12925	Down	2.70566e-24	MKVS2hpi
AT1G03620.1	860	1.8	4.89	1.44184	Up	0.000129668	MKVS1hpi
AT1G03630.1	1394	34.44	3.38	-3.34899	Down	5.85e-103	MKVS8hpi
AT1G03630.2	1379	0.001	1.61	10.6528	Up	2.85e-08	MKVS12hpi
AT1G03630.2	1379	0.001	1.1	10.1033	Up	6.8791e-06	MKVS0hpi
AT1G03630.2	1379	0.001	0.8	9.64386	Up	0.000238506	MKVS0.5hpi
AT1G03680.1	910	144.12	37.96	-1.92472	Down	6.95e-144	MKVS8hpi
AT1G03680.1	910	144.12	62.04	-1.216	Down	5.72e-73	MKVS12hpi
AT1G03740.2	3099	1.19	0.3	-1.98793	Down	4.12348e-06	MKVS0hpi
AT1G03740.2	3099	1.19	3.19	1.42259	Up	3.58e-09	MKVS1hpi
AT1G03740.2	3099	1.19	2.54	1.09387	Up	1.98e-05	MKVS12hpi
AT1G03740.2	3099	1.19	2.44	1.03592	Up	5.16e-05	MKVS0.5hpi
AT1G03780.2	2532	5.07	1.13	-2.16566	Down	1.3e-18	MKVS8hpi
AT1G03780.2	2532	5.07	1.83	-1.47014	Down	1.44e-11	MKVS12hpi
AT1G03820.1	860	6.56	1.81	-1.85771	Down	5.12e-07	MKVS1hpi
AT1G03820.1	860	6.56	2.24	-1.5502	Down	6.99e-06	MKVS8hpi
AT1G03820.1	860	6.56	2.48	-1.40336	Down	3.83e-05	MKVS0.25hpi
AT1G03830.1	3071	0.001	2.6	11.3443	Up	4.34326e-29	MKVS2hpi
AT1G03840.2	1590	0.001	1.52	10.5699	Up	4.51e-09	MKVS1hpi
AT1G03850.1	887	1.25	4.23	1.75873	Up	2.7538e-05	MKVS0hpi
AT1G03850.2	660	17	2.23	-2.93042	Down	8.1441e-21	MKVS2hpi
AT1G03850.2	660	17	63.77	1.90734	Up	8.48e-47	MKVS8hpi
AT1G03850.2	660	17	60.42	1.82949	Up	7.32148e-45	MKVS0hpi
AT1G03850.2	660	17	55.8	1.71473	Up	6.13e-37	MKVS12hpi
AT1G03850.2	660	17	41.38	1.2834	Up	5.07e-17	MKVS24hpi
AT1G03870.1	1035	147.67	49.22	-1.58506	Down	2.68e-129	MKVS8hpi
AT1G03870.1	1035	147.67	71.95	-1.03731	Down	1.04e-63	MKVS1hpi
AT1G03880.1	1633	0.05	17.09	8.41701	Up	8.46e-96	MKVS1hpi
AT1G03910.1	2128	15.93	5.97	-1.41594	Down	3.50882e-26	MKVS0hpi
AT1G03910.1	2128	15.93	7.83	-1.02466	Down	4.9e-16	MKVS1hpi
AT1G03910.2	2466	11.43	24.42	1.09524	Up	1.09e-32	MKVS1hpi
AT1G03940.1	1515	4.83	14.87	1.62231	Up	3.07498e-23	MKVS2hpi
AT1G03940.1	1515	4.83	11.07	1.19656	Up	1.71e-11	MKVS12hpi
AT1G03960.2	2483	1.45	0.52	-1.47947	Down	0.000189409	MKVS24hpi
AT1G03990.1	2277	0.94	2.52	1.42269	Up	7.27212e-06	MKVS0hpi
AT1G03990.1	2277	0.94	2.21	1.23331	Up	0.000171407	MKVS0.25hpi
AT1G04020.1	2397	3.33	1.64	-1.02183	Down	5.89e-05	MKVS8hpi
AT1G04020.2	2394	2.46	0.28	-3.13516	Down	1.05e-13	MKVS8hpi
AT1G04040.1	1063	401.36	181.31	-1.14644	Down	1.51202e-207	MKVS2hpi
AT1G04040.1	1063	401.36	186.2	-1.10804	Down	8.97716e-198	MKVS0hpi
AT1G04080.1	2691	39.89	19.05	-1.06624	Down	8.34682e-52	MKVS0hpi
AT1G04080.2	1995	6.51	2.77	-1.23277	Down	1.77e-09	MKVS24hpi
AT1G04080.2	1995	6.51	45.3	2.79878	Up	5.82e-168	MKVS1hpi
AT1G04080.2	1995	6.51	26.58	2.02961	Up	8.5e-69	MKVS0.5hpi
AT1G04080.2	1995	6.51	22.81	1.80894	Up	1.52727e-51	MKVS0hpi
AT1G04080.2	1995	6.51	21.22	1.7047	Up	6.25944e-45	MKVS2hpi
AT1G04080.3	2963	4.41	11.91	1.43332	Up	2.91e-29	MKVS1hpi
AT1G04080.3	2963	4.41	9.56	1.11623	Up	1.11e-16	MKVS0.5hpi
AT1G04080.3	2963	4.41	9.33	1.0811	Up	5.08e-15	MKVS24hpi
AT1G04090.1	1965	0.26	1.75	2.75077	Up	1.68e-07	MKVS1hpi
AT1G04100.1	1254	3.45	8.66	1.32777	Up	6.61e-09	MKVS12hpi
AT1G04100.1	1254	3.45	7.84	1.18426	Up	6.29e-07	MKVS8hpi
AT1G04110.1	2328	1.73	0.33	-2.39023	Down	1.63e-07	MKVS0.5hpi
AT1G04110.1	2328	1.73	0.37	-2.22517	Down	6.14e-07	MKVS8hpi
AT1G04110.1	2328	1.73	0.48	-1.84967	Down	8.17e-06	MKVS12hpi
AT1G04120.1	5277	41.31	19.53	-1.0808	Down	4.63e-109	MKVS0.5hpi
AT1G04120.2	5386	0.4	0.001	-8.64386	Down	3.12e-08	MKVS0.5hpi
AT1G04120.2	5386	0.4	1.15	1.52356	Up	9.06e-07	MKVS24hpi
AT1G04160.1	4503	2.02	5.22	1.36969	Up	6.9e-19	MKVS0.25hpi
AT1G04180.1	1266	3.56	1.17	-1.60537	Down	3.12e-05	MKVS0.5hpi
AT1G04220.1	1784	7.14	0.72	-3.30986	Down	1.45e-28	MKVS0.5hpi
AT1G04220.1	1784	7.14	2.02	-1.82157	Down	6.13e-15	MKVS0.25hpi
AT1G04220.1	1784	7.14	2.92	-1.28996	Down	2.51e-09	MKVS1hpi
AT1G04220.1	1784	7.14	3.07	-1.21769	Down	4.97e-09	MKVS24hpi
AT1G04220.1	1784	7.14	21.34	1.57956	Up	1.58339e-36	MKVS2hpi
AT1G04240.1	1178	10.24	1.22	-3.06926	Down	9.97e-25	MKVS8hpi
AT1G04240.1	1178	10.24	26.1	1.34983	Up	4.5683e-24	MKVS2hpi
AT1G04240.1	1178	10.24	21.26	1.05393	Up	6.95962e-14	MKVS0hpi
AT1G04250.1	1087	26.34	7.47	-1.81808	Down	6.7e-31	MKVS8hpi
AT1G04280.1	1925	12.3	4.59	-1.42209	Down	4.61e-19	MKVS0.5hpi
AT1G04280.1	1925	12.3	28.86	1.23041	Up	8.75e-36	MKVS12hpi
AT1G04300.2	3783	0.49	1.83	1.90099	Up	1.12e-09	MKVS24hpi
AT1G04300.2	3783	0.49	1.73	1.81992	Up	6.2e-09	MKVS0.5hpi
AT1G04300.2	3783	0.49	1.59	1.69817	Up	9.56894e-08	MKVS2hpi
AT1G04300.2	3783	0.49	1.49	1.60446	Up	8.24e-07	MKVS0.25hpi
AT1G04300.3	3610	0.001	2.35	11.1984	Up	8.87684e-31	MKVS0hpi
AT1G04300.4	3535	4.52	1.23	-1.87766	Down	8.86e-20	MKVS24hpi
AT1G04300.4	3535	4.52	1.53	-1.56279	Down	2.02436e-15	MKVS2hpi
AT1G04300.4	3535	4.52	1.64	-1.46263	Down	2.9e-14	MKVS0.5hpi
AT1G04300.4	3535	4.52	2.04	-1.14775	Down	2.66e-10	MKVS8hpi
AT1G04300.4	3535	4.52	2.13	-1.08547	Down	2.48e-09	MKVS0.25hpi
AT1G04350.1	1444	31.24	15.05	-1.05363	Down	1.12e-21	MKVS0.25hpi
AT1G04400.1	2444	54.25	22.3	-1.28258	Down	1.02246e-84	MKVS0hpi
AT1G04400.1	2444	54.25	26.94	-1.00987	Down	9.68e-59	MKVS0.5hpi
AT1G04400.2	2264	3.04	0.3	-3.34104	Down	5.11e-17	MKVS12hpi
AT1G04400.2	2264	3.04	30.22	3.31336	Up	9.94422e-152	MKVS0hpi
AT1G04400.2	2264	3.04	28.99	3.25341	Up	5.82e-142	MKVS1hpi
AT1G04400.2	2264	3.04	18.01	2.56665	Up	3.0325e-71	MKVS2hpi
AT1G04400.2	2264	3.04	17.32	2.5103	Up	3.9e-66	MKVS0.5hpi
AT1G04400.2	2264	3.04	14.54	2.25788	Up	1.23e-48	MKVS8hpi
AT1G04400.2	2264	3.04	10.23	1.75066	Up	8.46e-26	MKVS0.25hpi
AT1G04400.2	2264	3.04	9.03	1.57065	Up	3.86e-19	MKVS24hpi
AT1G04420.1	1450	53.33	12.78	-2.06106	Down	7.17e-97	MKVS8hpi
AT1G04420.1	1450	53.33	23.93	-1.15613	Down	3.16e-42	MKVS12hpi
AT1G04425.1	457	2.83	8.06	1.50998	Up	0.000228738	MKVS0hpi
AT1G04430.2	2268	1.21	0.001	-10.2408	Down	4.93e-10	MKVS0.5hpi
AT1G04430.2	2268	1.21	0.001	-10.2408	Down	5.02e-10	MKVS0.25hpi
AT1G04430.2	2268	1.21	0.001	-10.2408	Down	5.82e-10	MKVS24hpi
AT1G04430.2	2268	1.21	0.14	-3.11151	Down	4.3743e-07	MKVS2hpi
AT1G04430.2	2268	1.21	31.58	4.70593	Up	3.57e-205	MKVS1hpi
AT1G04430.2	2268	1.21	3.65	1.59289	Up	3.71e-09	MKVS8hpi
AT1G04430.2	2268	1.21	3.37	1.47774	Up	5.29304e-08	MKVS0hpi
AT1G04430.2	2268	1.21	3.01	1.31476	Up	3.37e-06	MKVS12hpi
AT1G04445.1	519	0.001	2.15	11.0701	Up	0.000226552	MKVS0hpi
AT1G04480.1	648	233.36	577.93	1.30834	Up	4.39e-246	MKVS0.5hpi
AT1G04490.1	1424	3.5	0.11	-4.99178	Down	4.47336e-16	MKVS2hpi
AT1G04490.1	1424	3.5	1.34	-1.38512	Down	0.00010941	MKVS12hpi
AT1G04490.2	1612	1.3	0.001	-10.3443	Down	6.23e-08	MKVS12hpi
AT1G04490.2	1612	1.3	3.1	1.25376	Up	0.000208338	MKVS0.5hpi
AT1G04520.1	1443	12.99	5.22	-1.31528	Down	1.07e-13	MKVS8hpi
AT1G04550.2	1238	16.53	6.05	-1.45008	Down	1.72e-16	MKVS0.25hpi
AT1G04550.2	1238	16.53	7.48	-1.14398	Down	4.02e-12	MKVS8hpi
AT1G04550.2	1238	16.53	8.22	-1.00788	Down	1.13e-09	MKVS1hpi
AT1G04580.1	4104	1.26	0.1	-3.65535	Down	2.12e-13	MKVS24hpi
AT1G04580.1	4104	1.26	0.12	-3.39232	Down	8.9425e-13	MKVS2hpi
AT1G04580.1	4104	1.26	0.19	-2.72935	Down	8.07e-11	MKVS12hpi
AT1G04580.1	4104	1.26	0.21	-2.58496	Down	6.73e-10	MKVS1hpi
AT1G04580.1	4104	1.26	2.66	1.078	Up	4.39318e-07	MKVS0hpi
AT1G04610.1	1737	1.8	0.51	-1.81943	Down	0.000122774	MKVS8hpi
AT1G04620.1	1609	20.95	6.74	-1.63613	Down	4.49e-32	MKVS8hpi
AT1G04620.1	1609	20.95	7.85	-1.41619	Down	3.76e-26	MKVS12hpi
AT1G04620.1	1609	20.95	10.07	-1.05689	Down	8.76e-17	MKVS0.25hpi
AT1G04620.1	1609	20.95	10.25	-1.03133	Down	7.79e-16	MKVS1hpi
AT1G04635.1	682	3.97	9.27	1.22343	Up	2.08552e-05	MKVS2hpi
AT1G04640.1	896	28.83	11.79	-1.29001	Down	3.62e-17	MKVS8hpi
AT1G04640.2	1138	1.02	0.001	-9.99435	Down	0.000126177	MKVS0.25hpi
AT1G04640.2	1138	1.02	0.001	-9.99435	Down	0.000134603	MKVS24hpi
AT1G04680.1	1923	30.42	5.33	-2.51281	Down	7.1e-95	MKVS8hpi
AT1G04750.2	937	0.001	9.77	13.2541	Up	5.42184e-32	MKVS0hpi
AT1G04770.1	1187	30.1	11.18	-1.42884	Down	4.1e-27	MKVS0.25hpi
AT1G04800.1	835	68.41	14.34	-2.25416	Down	4.04e-77	MKVS8hpi
AT1G04930.1	1317	2.67	6.14	1.2014	Up	2.261e-06	MKVS2hpi
AT1G04940.1	1138	43.27	20.22	-1.09758	Down	5.07e-25	MKVS8hpi
AT1G04945.2	1635	3.3	14.2	2.10535	Up	4.92e-32	MKVS12hpi
AT1G04945.2	1635	3.3	12.56	1.9283	Up	3.38308e-26	MKVS2hpi
AT1G04945.2	1635	3.3	12.34	1.9028	Up	2.93e-24	MKVS8hpi
AT1G04945.2	1635	3.3	9.47	1.5209	Up	1.3e-14	MKVS0.5hpi
AT1G04945.2	1635	3.3	7.67	1.21676	Up	1.19e-08	MKVS24hpi
AT1G04945.3	2532	1.67	0.001	-10.7056	Down	2.65e-15	MKVS8hpi
AT1G04945.3	2532	1.67	0.28	-2.57635	Down	1.69e-08	MKVS12hpi
AT1G04945.3	2532	1.67	0.3	-2.47681	Down	3.3e-08	MKVS1hpi
AT1G04945.3	2532	1.67	0.51	-1.71128	Down	1.66312e-05	MKVS2hpi
AT1G04950.1	2192	0.001	1.28	10.3219	Up	2.2e-10	MKVS12hpi
AT1G04950.1	2192	0.001	0.85	9.73132	Up	2.29888e-07	MKVS2hpi
AT1G04950.1	2192	0.001	0.62	9.27612	Up	2.29e-05	MKVS1hpi
AT1G04950.1	2192	0.001	0.6	9.22882	Up	2.94e-05	MKVS0.25hpi
AT1G04950.3	2328	0.69	0.001	-9.43045	Down	3.95e-06	MKVS12hpi
AT1G04950.3	2328	0.69	1.87	1.43837	Up	7.21e-05	MKVS1hpi
AT1G04970.1	1709	20.96	8.55	-1.29364	Down	1.24e-23	MKVS1hpi
AT1G04970.1	1709	20.96	8.95	-1.22768	Down	3.97302e-22	MKVS0hpi
AT1G04970.2	1279	1.62	0.001	-10.6618	Down	1.26e-07	MKVS0.25hpi
AT1G04970.2	1279	1.62	11.52	2.83007	Up	5.09954e-29	MKVS0hpi
AT1G04970.2	1279	1.62	11.39	2.8137	Up	2.84e-28	MKVS12hpi
AT1G04970.2	1279	1.62	9.05	2.48192	Up	1.46597e-20	MKVS2hpi
AT1G04970.2	1279	1.62	8.52	2.39486	Up	2.9e-18	MKVS1hpi
AT1G04970.2	1279	1.62	4.63	1.51502	Up	2.64e-06	MKVS8hpi
AT1G04980.1	1593	14.66	41.48	1.50053	Up	3.84e-56	MKVS12hpi
AT1G04980.1	1593	14.66	36.68	1.32311	Up	9.6e-40	MKVS24hpi
AT1G04990.1	1838	9.19	3.09	-1.57246	Down	2.38e-16	MKVS24hpi
AT1G04990.1	1838	9.19	3.67	-1.32428	Down	8.56e-13	MKVS0.5hpi
AT1G04990.2	1567	26.48	12.44	-1.08992	Down	2.12e-21	MKVS0.5hpi
AT1G05000.2	1192	2.78	0.59	-2.2363	Down	3.89e-06	MKVS24hpi
AT1G05000.2	1192	2.78	0.6	-2.21205	Down	1.58e-05	MKVS1hpi
AT1G05020.1	2414	2.17	0.46	-2.23799	Down	9.17e-09	MKVS12hpi
AT1G05020.1	2414	2.17	0.79	-1.45777	Down	2.03e-05	MKVS8hpi
AT1G05020.1	2414	2.17	0.87	-1.31861	Down	6.67e-05	MKVS24hpi
AT1G05030.1	1779	4	8.43	1.07553	Up	3.00182e-09	MKVS2hpi
AT1G05060.1	1001	18.12	68.14	1.91092	Up	3.25e-77	MKVS8hpi
AT1G05100.1	1272	4.65	0.41	-3.50353	Down	2.4e-14	MKVS12hpi
AT1G05100.1	1272	4.65	0.43	-3.43482	Down	3.31e-14	MKVS24hpi
AT1G05100.1	1272	4.65	2.1	-1.14684	Down	0.000271342	MKVS2hpi
AT1G05100.1	1272	4.65	18.68	2.00619	Up	4.68e-31	MKVS0.25hpi
AT1G05100.1	1272	4.65	15.3	1.71823	Up	2.46958e-21	MKVS0hpi
AT1G05135.1	1322	12.72	4.11	-1.62989	Down	1.65e-16	MKVS8hpi
AT1G05140.1	1509	19.17	8.7	-1.13976	Down	2.81e-16	MKVS0.25hpi
AT1G05140.1	1509	19.17	9.01	-1.08925	Down	6.68e-15	MKVS1hpi
AT1G05170.1	1881	1.74	4.81	1.46695	Up	5.85e-09	MKVS12hpi
AT1G05170.1	1881	1.74	3.94	1.17911	Up	5.36864e-06	MKVS2hpi
AT1G05170.2	1837	3.73	9.98	1.41986	Up	1.77e-15	MKVS12hpi
AT1G05190.1	935	300.23	46.03	-2.70542	Down	0	MKVS8hpi
AT1G05190.1	935	300.23	121.3	-1.30749	Down	2.38e-173	MKVS12hpi
AT1G05200.1	3257	0.53	0.001	-9.04985	Down	1e-06	MKVS0.25hpi
AT1G05200.1	3257	0.53	0.001	-9.04985	Down	1.13e-06	MKVS8hpi
AT1G05200.1	3257	0.53	4.86	3.19689	Up	1.37995e-35	MKVS0hpi
AT1G05200.1	3257	0.53	2.52	2.24936	Up	1.33e-13	MKVS0.5hpi
AT1G05200.1	3257	0.53	1.96	1.88679	Up	6.89e-09	MKVS1hpi
AT1G05200.1	3257	0.53	1.69	1.67296	Up	6.19292e-07	MKVS2hpi
AT1G05200.2	3305	10.56	4.29	-1.29956	Down	2.36728e-24	MKVS0hpi
AT1G05230.1	2679	0.78	0.001	-9.60733	Down	6.32e-08	MKVS0.25hpi
AT1G05230.1	2679	0.78	2.75	1.81789	Up	9.82296e-10	MKVS0hpi
AT1G05230.1	2679	0.78	1.95	1.32193	Up	4.74e-05	MKVS12hpi
AT1G05230.1	2679	0.78	1.79	1.19841	Up	0.00034481	MKVS8hpi
AT1G05230.2	2888	1.45	0.4	-1.85798	Down	4.07e-06	MKVS8hpi
AT1G05230.2	2888	1.45	4.94	1.76846	Up	6.42462e-17	MKVS2hpi
AT1G05230.3	2678	3.2	0.4	-3	Down	1.79344e-18	MKVS0hpi
AT1G05230.3	2678	3.2	0.59	-2.43929	Down	3.91e-15	MKVS0.5hpi
AT1G05230.3	2678	3.2	0.59	-2.43929	Down	4.1e-15	MKVS0.25hpi
AT1G05230.3	2678	3.2	0.86	-1.89566	Down	2.27e-11	MKVS8hpi
AT1G05230.3	2678	3.2	1.02	-1.6495	Down	1.8e-09	MKVS12hpi
AT1G05230.3	2678	3.2	1.27	-1.33324	Down	2.49e-07	MKVS24hpi
AT1G05230.3	2678	3.2	1.44	-1.152	Down	6.87e-06	MKVS1hpi
AT1G05230.4	2974	0.001	0.82	9.67948	Up	3.558e-09	MKVS2hpi
AT1G05230.4	2974	0.001	0.53	9.04985	Up	3.69e-06	MKVS12hpi
AT1G05240.1	1277	26.5	3.46	-2.93715	Down	4.5691e-64	MKVS0hpi
AT1G05240.1	1277	26.5	4.13	-2.68178	Down	4.08258e-58	MKVS2hpi
AT1G05240.1	1277	26.5	10.8	-1.29496	Down	7e-23	MKVS8hpi
AT1G05240.1	1277	26.5	11	-1.26849	Down	3.09e-21	MKVS1hpi
AT1G05250.1	1366	0.93	0.001	-9.86109	Down	6.27e-05	MKVS0.5hpi
AT1G05250.1	1366	0.93	0.001	-9.86109	Down	6.32e-05	MKVS0.25hpi
AT1G05250.1	1366	0.93	0.001	-9.86109	Down	7.95e-05	MKVS1hpi
AT1G05260.1	1209	51.48	17.66	-1.54353	Down	5.48e-52	MKVS0.5hpi
AT1G05300.1	1375	5.86	28.72	2.29308	Up	2.98e-59	MKVS12hpi
AT1G05300.1	1375	5.86	20.97	1.83935	Up	4.67e-32	MKVS24hpi
AT1G05300.1	1375	5.86	12.26	1.06499	Up	7.75e-10	MKVS1hpi
AT1G05300.2	1838	0.11	1.64	3.89812	Up	9.66e-09	MKVS12hpi
AT1G05310.1	1337	1.32	0.001	-10.3663	Down	9.9e-07	MKVS0.5hpi
AT1G05310.1	1337	1.32	0.001	-10.3663	Down	1.13e-06	MKVS8hpi
AT1G05310.1	1337	1.32	0.19	-2.79647	Down	0.000285292	MKVS2hpi
AT1G05320.1	2643	6.05	0.001	-12.5627	Down	6.8634e-57	MKVS2hpi
AT1G05320.1	2643	6.05	2.61	-1.21289	Down	8.28e-11	MKVS1hpi
AT1G05320.2	2639	1.32	0.001	-10.3663	Down	1.1498e-12	MKVS0hpi
AT1G05320.2	2639	1.32	0.001	-10.3663	Down	9.78e-13	MKVS12hpi
AT1G05320.2	2639	1.32	0.001	-10.3663	Down	9.79e-13	MKVS0.5hpi
AT1G05320.2	2639	1.32	0.001	-10.3663	Down	1.26e-12	MKVS8hpi
AT1G05320.2	2639	1.32	7.07	2.42117	Up	7.04638e-32	MKVS2hpi
AT1G05320.3	2699	2.78	0.001	-11.4409	Down	7.96e-27	MKVS0.25hpi
AT1G05320.3	2699	2.78	0.001	-11.4409	Down	7.4275e-27	MKVS2hpi
AT1G05320.3	2699	2.78	0.64	-2.11894	Down	2.86e-11	MKVS1hpi
AT1G05320.3	2699	2.78	0.74	-1.90949	Down	4.27e-10	MKVS0.5hpi
AT1G05320.3	2699	2.78	1.19	-1.22412	Down	4.91e-06	MKVS24hpi
AT1G05320.3	2699	2.78	1.39	-1	Down	0.00020788	MKVS0hpi
AT1G05340.1	711	33.82	5.78	-2.54874	Down	2.43e-38	MKVS24hpi
AT1G05340.1	711	33.82	7.11	-2.24996	Down	5.54366e-32	MKVS2hpi
AT1G05340.1	711	33.82	86.25	1.35065	Up	2.68582e-45	MKVS0hpi
AT1G05340.1	711	33.82	84.23	1.31646	Up	1.97e-39	MKVS8hpi
AT1G05380.1	4115	0.73	0.001	-9.51175	Down	3.1e-11	MKVS0.5hpi
AT1G05380.1	4115	0.73	0.001	-9.51175	Down	3.17e-11	MKVS0.25hpi
AT1G05380.1	4115	0.73	6.44	3.14109	Up	6.69e-57	MKVS8hpi
AT1G05380.1	4115	0.73	4.73	2.69587	Up	7.75382e-37	MKVS0hpi
AT1G05380.1	4115	0.73	4.68	2.68054	Up	6.73e-36	MKVS1hpi
AT1G05380.1	4115	0.73	4.41	2.59481	Up	6.44e-33	MKVS12hpi
AT1G05380.1	4115	0.73	2.92	2	Up	5.60828e-17	MKVS2hpi
AT1G05380.1	4115	0.73	1.84	1.33374	Up	9.07e-07	MKVS24hpi
AT1G05380.2	4136	11.03	3.94	-1.48517	Down	2.89412e-38	MKVS0hpi
AT1G05400.1	996	1.98	0.001	-10.9513	Down	2.48e-07	MKVS0.5hpi
AT1G05410.2	1657	0.001	2.94	11.5216	Up	2.07e-17	MKVS1hpi
AT1G05410.2	1657	0.001	0.63	9.29921	Up	0.000239164	MKVS2hpi
AT1G05470.1	2696	2.47	5.45	1.14175	Up	8.52974e-10	MKVS2hpi
AT1G05510.1	980	0.001	1.76	10.7814	Up	1.33e-06	MKVS1hpi
AT1G05530.1	1368	1.16	0.001	-10.1799	Down	4.44e-06	MKVS8hpi
AT1G05560.1	1650	50.03	10.17	-2.29847	Down	4.19e-120	MKVS24hpi
AT1G05560.1	1650	50.03	12.42	-2.01013	Down	2.59e-100	MKVS0.25hpi
AT1G05562.1	1288	46.28	10.78	-2.10203	Down	2.48e-77	MKVS24hpi
AT1G05562.1	1288	46.28	12.83	-1.85087	Down	2.86e-64	MKVS0.25hpi
AT1G05562.1	1288	46.28	20.27	-1.19104	Down	5.66e-33	MKVS1hpi
AT1G05570.1	6231	8.76	4.08	-1.10236	Down	2.55724e-29	MKVS0hpi
AT1G05570.2	6108	0.001	2.7	11.3987	Up	6.45056e-60	MKVS0hpi
AT1G05570.2	6108	0.001	1.7	10.7313	Up	7.54e-38	MKVS12hpi
AT1G05570.2	6108	0.001	1.65	10.6883	Up	1.48e-36	MKVS1hpi
AT1G05575.1	497	63.76	4.42	-3.85053	Down	2.31836e-68	MKVS2hpi
AT1G05575.1	497	63.76	14.74	-2.11292	Down	3.77e-37	MKVS12hpi
AT1G05575.1	497	63.76	27.77	-1.19912	Down	2.43e-18	MKVS24hpi
AT1G05590.1	2131	4.97	1.92	-1.37214	Down	6.29e-09	MKVS8hpi
AT1G05600.1	1650	2.86	0.001	-11.4818	Down	8.15e-17	MKVS24hpi
AT1G05600.1	1650	2.86	0.001	-11.4818	Down	1.46e-16	MKVS1hpi
AT1G05600.1	1650	2.86	0.13	-4.45943	Down	3.10906e-14	MKVS0hpi
AT1G05600.1	1650	2.86	0.63	-2.18259	Down	5.13e-08	MKVS8hpi
AT1G05600.1	1650	2.86	0.79	-1.85609	Down	1.78e-06	MKVS0.5hpi
AT1G05600.1	1650	2.86	0.84	-1.76755	Down	4.12e-06	MKVS0.25hpi
AT1G05600.1	1650	2.86	1.05	-1.44563	Down	6.87524e-05	MKVS2hpi
AT1G05600.1	1650	2.86	1.08	-1.40498	Down	6.93e-05	MKVS12hpi
AT1G05600.2	1784	0.62	4.33	2.80403	Up	3.05238e-16	MKVS2hpi
AT1G05600.2	1784	0.62	3.82	2.62323	Up	3.26e-13	MKVS24hpi
AT1G05600.2	1784	0.62	3.74	2.5927	Up	3.55084e-13	MKVS0hpi
AT1G05600.2	1784	0.62	3.71	2.58108	Up	8.04e-13	MKVS0.5hpi
AT1G05600.2	1784	0.62	2.48	2	Up	4.25e-07	MKVS12hpi
AT1G05600.2	1784	0.62	1.88	1.60039	Up	0.000120057	MKVS1hpi
AT1G05600.2	1784	0.62	1.88	1.60039	Up	0.000158227	MKVS8hpi
AT1G05620.2	1121	0.001	9.67	13.2393	Up	8.62e-38	MKVS1hpi
AT1G05620.2	1121	0.001	8.41	13.0379	Up	3.3116e-33	MKVS0hpi
AT1G05620.2	1121	0.001	2	10.9658	Up	4.87e-08	MKVS8hpi
AT1G05620.2	1121	0.001	1.74	10.7649	Up	2.29e-07	MKVS0.5hpi
AT1G05620.2	1121	0.001	1.58	10.6257	Up	9.19e-07	MKVS12hpi
AT1G05630.1	3888	1.02	0.24	-2.08746	Down	9.76e-07	MKVS24hpi
AT1G05660.1	1185	4.49	0.45	-3.31872	Down	2.32e-12	MKVS8hpi
AT1G05660.1	1185	4.49	0.96	-2.22561	Down	1.52e-08	MKVS0.5hpi
AT1G05660.1	1185	4.49	1.33	-1.75529	Down	1.62982e-06	MKVS0hpi
AT1G05670.2	3333	0.45	0.001	-8.81378	Down	7.84974e-06	MKVS2hpi
AT1G05670.2	3333	0.45	0.001	-8.81378	Down	7.88e-06	MKVS12hpi
AT1G05670.2	3333	0.45	0.001	-8.81378	Down	8.81e-06	MKVS8hpi
AT1G05670.2	3333	0.45	0.001	-8.81378	Down	1.05e-05	MKVS1hpi
AT1G05675.1	1493	12.77	2.39	-2.41768	Down	1.6e-30	MKVS24hpi
AT1G05675.1	1493	12.77	3.33	-1.93916	Down	4.55866e-23	MKVS2hpi
AT1G05675.1	1493	12.77	3.99	-1.6783	Down	7.64e-19	MKVS1hpi
AT1G05675.1	1493	12.77	6.21	-1.04009	Down	1.02451e-09	MKVS0hpi
AT1G05680.1	1518	96.33	6.99	-3.78462	Down	0	MKVS24hpi
AT1G05680.1	1518	96.33	13.15	-2.87292	Down	1.68e-268	MKVS0.25hpi
AT1G05680.1	1518	96.33	14.4	-2.74192	Down	4.7e-250	MKVS1hpi
AT1G05680.1	1518	96.33	17.53	-2.45816	Down	4.15294e-224	MKVS0hpi
AT1G05680.1	1518	96.33	26.27	-1.87457	Down	1.75894e-158	MKVS2hpi
AT1G05680.1	1518	96.33	31.02	-1.63479	Down	2.47e-132	MKVS0.5hpi
AT1G05690.1	1660	1.99	0.62	-1.68243	Down	0.00021146	MKVS0.25hpi
AT1G05700.1	2559	1.4	0.27	-2.3744	Down	7.47e-07	MKVS0.25hpi
AT1G05700.1	2559	1.4	0.41	-1.77173	Down	5.75e-05	MKVS1hpi
AT1G05700.1	2559	1.4	19.76	3.81908	Up	2.79e-126	MKVS12hpi
AT1G05700.1	2559	1.4	16.34	3.54491	Up	7.16e-97	MKVS24hpi
AT1G05700.1	2559	1.4	3.36	1.26303	Up	7.69e-07	MKVS8hpi
AT1G05710.2	1200	4.65	1.8	-1.36923	Down	2.55e-05	MKVS0.5hpi
AT1G05710.3	1140	5.49	0.001	-12.4226	Down	1.27123e-21	MKVS0hpi
AT1G05710.3	1140	5.49	0.001	-12.4226	Down	1.49e-21	MKVS8hpi
AT1G05710.3	1140	5.49	0.001	-12.4226	Down	2.95e-21	MKVS1hpi
AT1G05710.3	1140	5.49	1.35	-2.02385	Down	2.88e-09	MKVS24hpi
AT1G05710.3	1140	5.49	2.23	-1.29976	Down	1.98e-05	MKVS12hpi
AT1G05710.3	1140	5.49	2.46	-1.15815	Down	0.000163343	MKVS2hpi
AT1G05710.4	767	0.001	6.91	12.7545	Up	3.12e-18	MKVS12hpi
AT1G05710.4	767	0.001	6.01	12.5531	Up	3.56e-16	MKVS1hpi
AT1G05710.4	767	0.001	5.74	12.4868	Up	4.83e-15	MKVS8hpi
AT1G05710.4	767	0.001	4.21	12.0396	Up	2.3661e-11	MKVS0hpi
AT1G05710.4	767	0.001	2.87	11.4868	Up	1.01e-07	MKVS24hpi
AT1G05710.4	767	0.001	2.26	11.1421	Up	1.82e-06	MKVS0.25hpi
AT1G05710.5	1179	1.66	0.001	-10.697	Down	2.48e-07	MKVS0.5hpi
AT1G05780.1	698	9.46	19.81	1.06632	Up	2.65e-08	MKVS1hpi
AT1G05785.2	719	0.001	2.02	10.9801	Up	2.97e-05	MKVS12hpi
AT1G05785.2	719	0.001	1.77	10.7895	Up	5.94e-05	MKVS0.5hpi
AT1G05785.2	719	0.001	1.58	10.6257	Up	0.000239164	MKVS2hpi
AT1G05790.1	2184	1.68	3.93	1.22607	Up	5.56492e-07	MKVS2hpi
AT1G05800.1	1416	0.56	4.22	2.91374	Up	6.73e-13	MKVS0.25hpi
AT1G05830.2	3799	0.43	0.001	-8.74819	Down	1.98e-06	MKVS12hpi
AT1G05830.2	3799	0.43	0.001	-8.74819	Down	1.98e-06	MKVS0.5hpi
AT1G05830.2	3799	0.43	0.001	-8.74819	Down	2e-06	MKVS0.25hpi
AT1G05830.2	3799	0.43	0.001	-8.74819	Down	2.19e-06	MKVS24hpi
AT1G05830.2	3799	0.43	0.001	-8.74819	Down	2.24e-06	MKVS8hpi
AT1G05830.2	3799	0.43	0.001	-8.74819	Down	2.71e-06	MKVS1hpi
AT1G05830.2	3799	0.43	0.001	-8.74819	Down	1.96865e-06	MKVS2hpi
AT1G05835.1	520	11.94	3	-1.99277	Down	5.41e-08	MKVS8hpi
AT1G05835.1	520	11.94	3.29	-1.85964	Down	1.26e-07	MKVS24hpi
AT1G05860.1	1176	6.03	12.63	1.06662	Up	4.25642e-09	MKVS2hpi
AT1G05870.1	878	21.19	8.49	-1.31955	Down	5.6e-13	MKVS0.5hpi
AT1G05870.1	878	21.19	10.18	-1.05765	Down	1.17e-09	MKVS8hpi
AT1G05870.2	1234	2.76	9.48	1.78022	Up	5.42488e-14	MKVS0hpi
AT1G05870.2	1234	2.76	6.16	1.15826	Up	6.4181e-06	MKVS2hpi
AT1G05870.3	1117	0.85	2.88	1.76053	Up	9.68e-05	MKVS1hpi
AT1G05870.4	1284	0.35	2.33	2.7349	Up	1.3178e-06	MKVS2hpi
AT1G05870.4	1284	0.35	2.17	2.63227	Up	6.34632e-06	MKVS0hpi
AT1G05880.2	1726	0.15	1.15	2.9386	Up	4.74e-05	MKVS12hpi
AT1G05890.2	2421	0.73	2.8	1.93946	Up	1.79e-09	MKVS8hpi
AT1G05890.2	2421	0.73	1.88	1.36476	Up	9.0936e-05	MKVS2hpi
AT1G05900.1	1506	0.83	0.001	-9.69697	Down	6.27e-05	MKVS0.5hpi
AT1G05900.1	1506	0.83	0.001	-9.69697	Down	6.32e-05	MKVS0.25hpi
AT1G05900.1	1506	0.83	0.001	-9.69697	Down	6.88e-05	MKVS8hpi
AT1G05900.2	1375	4.84	2.32	-1.06088	Down	0.000260618	MKVS1hpi
AT1G05950.1	2056	2.47	1.06	-1.22045	Down	0.000249212	MKVS8hpi
AT1G05970.1	845	1.01	5.33	2.39978	Up	1.68301e-08	MKVS2hpi
AT1G06000.1	1587	48.93	24.12	-1.02049	Down	7.47e-35	MKVS0.5hpi
AT1G06002.1	942	43.78	18.1	-1.27428	Down	8.55e-26	MKVS0.5hpi
AT1G06002.1	942	43.78	18.62	-1.23342	Down	5.23104e-24	MKVS0hpi
AT1G06010.1	633	19.35	40.21	1.05522	Up	6.31e-14	MKVS1hpi
AT1G06040.1	1227	119.63	29.49	-2.02028	Down	1.76e-175	MKVS0.5hpi
AT1G06040.1	1227	119.63	43.59	-1.45651	Down	9.97e-111	MKVS12hpi
AT1G06040.1	1227	119.63	51.53	-1.21509	Down	9.71e-83	MKVS0.25hpi
AT1G06040.1	1227	119.63	58.59	-1.02985	Down	4.51e-65	MKVS8hpi
AT1G06080.1	1220	3.12	7.09	1.18424	Up	1.49946e-06	MKVS0hpi
AT1G06080.1	1220	3.12	7	1.16581	Up	1.91472e-06	MKVS2hpi
AT1G06090.1	1131	5.19	0.4	-3.69766	Down	1.05e-14	MKVS8hpi
AT1G06090.1	1131	5.19	1.09	-2.25141	Down	2.08e-09	MKVS0.5hpi
AT1G06090.1	1131	5.19	1.09	-2.25141	Down	2.56386e-09	MKVS0hpi
AT1G06090.1	1131	5.19	2.02	-1.36138	Down	2.72e-05	MKVS12hpi
AT1G06090.1	1131	5.19	11.75	1.17885	Up	2.26e-08	MKVS24hpi
AT1G06090.1	1131	5.19	10.75	1.05053	Up	3.15e-07	MKVS0.25hpi
AT1G06120.1	1122	1.43	0.001	-10.4818	Down	3.95e-06	MKVS12hpi
AT1G06120.1	1122	1.43	0.001	-10.4818	Down	4.44e-06	MKVS8hpi
AT1G06130.2	1318	2.38	0.001	-11.2167	Down	3.88e-11	MKVS8hpi
AT1G06130.2	1318	2.38	15.53	2.70602	Up	7.15e-38	MKVS1hpi
AT1G06130.2	1318	2.38	6.52	1.45391	Up	1.98617e-08	MKVS0hpi
AT1G06130.2	1318	2.38	6.43	1.43386	Up	2.60682e-08	MKVS2hpi
AT1G06135.1	546	3.7	0.17	-4.44392	Down	5.91608e-06	MKVS2hpi
AT1G06135.1	546	3.7	13.82	1.90116	Up	2.7e-09	MKVS8hpi
AT1G06160.1	931	6.5	0.68	-3.25683	Down	3.42e-13	MKVS1hpi
AT1G06160.1	931	6.5	1.52	-2.09637	Down	9.67e-09	MKVS0.25hpi
AT1G06160.1	931	6.5	2	-1.70044	Down	7.86422e-07	MKVS0hpi
AT1G06180.1	912	21.73	8.17	-1.41128	Down	4.61e-15	MKVS0.25hpi
AT1G06220.2	3543	7.37	2.44	-1.59478	Down	1.84e-24	MKVS1hpi
AT1G06220.2	3543	7.37	3.03	-1.28235	Down	3.22082e-18	MKVS0hpi
AT1G06230.1	3194	6.94	0.001	-12.7607	Down	1e-78	MKVS0.25hpi
AT1G06230.1	3194	6.94	2.66	-1.38351	Down	3.06e-17	MKVS1hpi
AT1G06230.1	3194	6.94	2.84	-1.28904	Down	7.96388e-16	MKVS0hpi
AT1G06230.3	3045	0.65	0.001	-9.3443	Down	1.24e-07	MKVS12hpi
AT1G06230.3	3045	0.65	0.001	-9.3443	Down	1.24e-07	MKVS0.5hpi
AT1G06230.3	3045	0.65	0.001	-9.3443	Down	1.26e-07	MKVS0.25hpi
AT1G06230.3	3045	0.65	0.001	-9.3443	Down	1.41e-07	MKVS24hpi
AT1G06230.3	3045	0.65	0.001	-9.3443	Down	1.44e-07	MKVS8hpi
AT1G06230.3	3045	0.65	0.001	-9.3443	Down	1.82e-07	MKVS1hpi
AT1G06230.3	3045	0.65	0.001	-9.3443	Down	1.23822e-07	MKVS2hpi
AT1G06230.3	3045	0.65	0.001	-9.3443	Down	1.36745e-07	MKVS0hpi
AT1G06350.1	1150	2.55	0.7	-1.86507	Down	0.00020872	MKVS8hpi
AT1G06360.1	1152	11.72	0.47	-4.64017	Down	1.88e-37	MKVS8hpi
AT1G06360.1	1152	11.72	1.64	-2.8372	Down	6.17e-25	MKVS1hpi
AT1G06360.1	1152	11.72	3.82	-1.61733	Down	2.94e-13	MKVS12hpi
AT1G06360.1	1152	11.72	3.87	-1.59857	Down	6.28e-13	MKVS0.25hpi
AT1G06360.1	1152	11.72	4.57	-1.35871	Down	1.76e-10	MKVS0.5hpi
AT1G06390.2	1579	4.06	10.14	1.32051	Up	1.28e-12	MKVS1hpi
AT1G06390.2	1579	4.06	9.38	1.20811	Up	1.83e-10	MKVS0.5hpi
AT1G06410.1	3158	83.59	39.58	-1.07856	Down	8.37486e-128	MKVS2hpi
AT1G06410.1	3158	83.59	41.29	-1.01754	Down	5.55e-120	MKVS24hpi
AT1G06420.1	1025	1.66	4.65	1.48605	Up	2.72902e-05	MKVS0hpi
AT1G06430.1	2255	55.91	23.63	-1.24249	Down	1.75e-77	MKVS0.5hpi
AT1G06430.1	2255	55.91	24.17	-1.20989	Down	5.68e-74	MKVS0.25hpi
AT1G06430.1	2255	55.91	25.23	-1.14797	Down	1.09e-66	MKVS1hpi
AT1G06430.1	2255	55.91	26.04	-1.10238	Down	1.1e-65	MKVS24hpi
AT1G06440.1	1672	4	1.91	-1.06643	Down	0.000221764	MKVS1hpi
AT1G06460.1	1226	47.19	20.89	-1.17567	Down	1.94464e-31	MKVS2hpi
AT1G06460.1	1226	47.19	22.81	-1.04881	Down	3.9e-27	MKVS12hpi
AT1G06470.1	1834	0.47	2.19	2.2202	Up	6.05404e-07	MKVS0hpi
AT1G06470.1	1834	0.47	1.73	1.88004	Up	5.76e-05	MKVS0.25hpi
AT1G06475.1	553	9.56	35.42	1.88948	Up	7.75e-23	MKVS0.5hpi
AT1G06475.1	553	9.56	23.91	1.32253	Up	4e-10	MKVS12hpi
AT1G06475.1	553	9.56	20.79	1.12081	Up	6.16974e-08	MKVS2hpi
AT1G06490.1	5991	1.7	0.79	-1.10561	Down	1.22981e-06	MKVS0hpi
AT1G06490.1	5991	1.7	0.84	-1.01707	Down	5.46e-06	MKVS8hpi
AT1G06500.1	680	4.61	12.17	1.40049	Up	8.88414e-08	MKVS0hpi
AT1G06540.1	409	0.99	5.3	2.42049	Up	0.0002195	MKVS1hpi
AT1G06550.1	1562	48.92	131.89	1.43084	Up	1.32e-159	MKVS12hpi
AT1G06550.1	1562	48.92	102.57	1.06811	Up	6.55e-78	MKVS8hpi
AT1G06560.1	2027	8.46	20.33	1.26488	Up	3.2e-28	MKVS0.5hpi
AT1G06620.1	1292	42.72	99.78	1.22384	Up	1.2e-80	MKVS0.25hpi
AT1G06620.1	1292	42.72	90.92	1.08969	Up	5.5e-59	MKVS8hpi
AT1G06620.1	1292	42.72	86.91	1.02461	Up	1.17e-53	MKVS1hpi
AT1G06630.2	1459	3.77	10.68	1.50228	Up	9.87e-15	MKVS1hpi
AT1G06640.1	1381	128.44	285.99	1.15487	Up	9.88e-222	MKVS1hpi
AT1G06640.2	1506	9.93	1.5	-2.72683	Down	9.81e-28	MKVS24hpi
AT1G06640.2	1506	9.93	1.61	-2.62473	Down	6.47e-27	MKVS12hpi
AT1G06645.1	1301	5.01	1.92	-1.3837	Down	5.91e-06	MKVS8hpi
AT1G06645.1	1301	5.01	2.08	-1.26823	Down	1.81e-05	MKVS24hpi
AT1G06650.2	1360	39.48	17.62	-1.16391	Down	3.63222e-29	MKVS2hpi
AT1G06680.1	1139	832.16	208.66	-1.99571	Down	0	MKVS8hpi
AT1G06680.1	1139	832.16	324.46	-1.35882	Down	0	MKVS12hpi
AT1G06690.1	1389	14.28	3.13	-2.18976	Down	6.17e-28	MKVS8hpi
AT1G06690.1	1389	14.28	6.27	-1.18746	Down	2.14e-12	MKVS12hpi
AT1G06690.1	1389	14.28	6.55	-1.12443	Down	4.06e-11	MKVS1hpi
AT1G06690.1	1389	14.28	7.05	-1.0183	Down	8.14e-10	MKVS0.25hpi
AT1G06700.2	1822	11.74	4.42	-1.40931	Down	6.97102e-17	MKVS2hpi
AT1G06700.2	1822	11.74	5.43	-1.11241	Down	5.55e-12	MKVS1hpi
AT1G06710.1	3418	1.54	3.36	1.12553	Up	1.75e-07	MKVS24hpi
AT1G06770.1	1797	4	8.18	1.0321	Up	1.06249e-08	MKVS2hpi
AT1G06780.1	2144	9.6	3.27	-1.55374	Down	5.03706e-19	MKVS0hpi
AT1G06780.2	2465	0.76	3.23	2.08746	Up	2.12124e-12	MKVS0hpi
AT1G06780.2	2465	0.76	3.23	2.08746	Up	3.99e-12	MKVS1hpi
AT1G06780.2	2465	0.76	2.79	1.87619	Up	9.70098e-10	MKVS2hpi
AT1G06780.2	2465	0.76	2.78	1.87101	Up	2.7e-09	MKVS8hpi
AT1G06790.2	1452	4.27	10.17	1.25201	Up	6.16e-11	MKVS1hpi
AT1G06800.1	1912	8.9	18.51	1.05643	Up	2.85e-18	MKVS8hpi
AT1G06830.1	505	15.45	5.82	-1.40852	Down	2.08e-06	MKVS8hpi
AT1G06830.1	505	15.45	60.9	1.97884	Up	1.01e-36	MKVS0.5hpi
AT1G06840.1	3240	10.68	24.34	1.18842	Up	1.44e-46	MKVS24hpi
AT1G06840.1	3240	10.68	23.6	1.14388	Up	3.19e-43	MKVS8hpi
AT1G06840.1	3240	10.68	21.94	1.03865	Up	2.65e-35	MKVS12hpi
AT1G06890.2	1368	0.001	3.1	11.5981	Up	3.26e-15	MKVS12hpi
AT1G06890.2	1368	0.001	2.17	11.0835	Up	8.85e-11	MKVS8hpi
AT1G06890.2	1368	0.001	1.08	10.0768	Up	7.31e-06	MKVS0.25hpi
AT1G06960.2	965	0.96	4.51	2.23202	Up	1.28045e-07	MKVS0hpi
AT1G06960.2	965	0.96	4.16	2.11548	Up	7.07964e-07	MKVS2hpi
AT1G06960.2	965	0.96	3.26	1.76377	Up	0.000155566	MKVS1hpi
AT1G06960.3	902	0.001	3.57	11.8017	Up	1.53e-11	MKVS1hpi
AT1G07000.1	2024	40.3	7.89	-2.35268	Down	1.06537e-121	MKVS2hpi
AT1G07010.1	1533	34.58	10.37	-1.73752	Down	2.84e-53	MKVS0.25hpi
AT1G07010.1	1533	34.58	13.24	-1.38503	Down	4.49e-39	MKVS8hpi
AT1G07010.1	1533	34.58	16.28	-1.08684	Down	3.68e-26	MKVS1hpi
AT1G07010.1	1533	34.58	17.01	-1.02355	Down	2.4e-25	MKVS24hpi
AT1G07010.1	1533	34.58	17.25	-1.00334	Down	7.11e-24	MKVS12hpi
AT1G07010.2	1556	4.42	0.001	-12.1098	Down	3.99e-24	MKVS0.25hpi
AT1G07010.2	1556	4.42	1	-2.14405	Down	1.11e-10	MKVS0.5hpi
AT1G07010.2	1556	4.42	1.1	-2.00654	Down	1.16e-09	MKVS8hpi
AT1G07010.2	1556	4.42	1.37	-1.68987	Down	1.32e-07	MKVS1hpi
AT1G07010.2	1556	4.42	2.2	-1.00654	Down	0.000254468	MKVS24hpi
AT1G07040.1	1676	21.42	9.11	-1.23344	Down	1.12e-22	MKVS0.5hpi
AT1G07050.1	833	2.3	0.11	-4.38606	Down	6.77e-06	MKVS8hpi
AT1G07070.1	575	38.2	88.63	1.21422	Up	2.59e-31	MKVS0.5hpi
AT1G07110.1	2662	34.95	17.12	-1.02961	Down	1.6e-43	MKVS8hpi
AT1G07128.1	797	13.11	29.73	1.18125	Up	3e-15	MKVS1hpi
AT1G07128.1	797	13.11	28.66	1.12837	Up	5.11e-13	MKVS8hpi
AT1G07130.1	958	11.47	28.9	1.3332	Up	8.76e-21	MKVS1hpi
AT1G07130.1	958	11.47	27.93	1.28395	Up	3.04e-18	MKVS8hpi
AT1G07135.1	732	231.58	34.92	-2.72939	Down	2.59e-277	MKVS12hpi
AT1G07135.1	732	231.58	609.5	1.39612	Up	0	MKVS0hpi
AT1G07135.1	732	231.58	480.84	1.05405	Up	9.13e-171	MKVS0.25hpi
AT1G07160.1	1460	7.19	2.55	-1.49549	Down	1.06e-09	MKVS0.25hpi
AT1G07160.1	1460	7.19	2.76	-1.38132	Down	1.16906e-08	MKVS2hpi
AT1G07160.1	1460	7.19	16.45	1.19402	Up	3.23e-15	MKVS8hpi
AT1G07170.1	595	30.66	61.53	1.00493	Up	3.81e-18	MKVS1hpi
AT1G07180.1	1788	15.32	4.76	-1.68638	Down	1.81e-27	MKVS0.25hpi
AT1G07200.1	2037	1.43	7.73	2.43445	Up	3.51868e-27	MKVS2hpi
AT1G07200.1	2037	1.43	7.25	2.34197	Up	3.15124e-24	MKVS0hpi
AT1G07200.1	2037	1.43	6.08	2.08806	Up	4.91e-18	MKVS12hpi
AT1G07200.1	2037	1.43	4.33	1.59835	Up	9.45e-10	MKVS1hpi
AT1G07200.2	3484	6.51	2.59	-1.32971	Down	3.89e-17	MKVS0.25hpi
AT1G07200.2	3484	6.51	3.24	-1.00666	Down	1.82e-11	MKVS0.5hpi
AT1G07280.1	2090	18.49	7.37	-1.32701	Down	4.9057e-27	MKVS0hpi
AT1G07280.1	2090	18.49	8.54	-1.11444	Down	4.26e-21	MKVS0.5hpi
AT1G07280.2	2022	0.001	3.79	11.888	Up	9.62798e-28	MKVS0hpi
AT1G07280.2	2022	0.001	3.19	11.6393	Up	2.3467e-23	MKVS2hpi
AT1G07280.2	2022	0.001	1.83	10.8376	Up	2.14e-13	MKVS1hpi
AT1G07280.2	2022	0.001	0.82	9.67948	Up	1.84e-06	MKVS0.5hpi
AT1G07280.3	2078	1.26	0.001	-10.2992	Down	9.84e-10	MKVS12hpi
AT1G07280.3	2078	1.26	0.001	-10.2992	Down	9.85e-10	MKVS0.5hpi
AT1G07280.3	2078	1.26	0.001	-10.2992	Down	1e-09	MKVS0.25hpi
AT1G07280.3	2078	1.26	0.001	-10.2992	Down	1.61e-09	MKVS1hpi
AT1G07280.3	2078	1.26	0.001	-10.2992	Down	9.78128e-10	MKVS2hpi
AT1G07280.3	2078	1.26	4.47	1.82685	Up	6.22284e-12	MKVS0hpi
AT1G07320.1	1246	152.46	30.56	-2.31871	Down	9.31e-270	MKVS8hpi
AT1G07320.1	1246	152.46	69.39	-1.13563	Down	5.68e-97	MKVS12hpi
AT1G07320.2	1238	7.85	0.72	-3.44662	Down	2.29e-22	MKVS12hpi
AT1G07320.2	1238	7.85	1.27	-2.62786	Down	1.56e-17	MKVS8hpi
AT1G07320.2	1238	7.85	3.06	-1.35916	Down	1.09e-07	MKVS1hpi
AT1G07320.2	1238	7.85	3.22	-1.28563	Down	1.67e-07	MKVS24hpi
AT1G07320.3	1031	6.52	2.23	-1.54783	Down	5.63e-07	MKVS8hpi
AT1G07320.3	1031	6.52	15.16	1.21733	Up	3.32052e-11	MKVS2hpi
AT1G07350.1	1456	51.13	17.16	-1.57512	Down	7.7e-65	MKVS12hpi
AT1G07350.1	1456	51.13	21.32	-1.26196	Down	2.34e-46	MKVS0.5hpi
AT1G07370.1	1025	20.11	9.28	-1.11572	Down	1.43e-11	MKVS8hpi
AT1G07390.1	3267	6.71	0.001	-12.7121	Down	1.88807e-77	MKVS0hpi
AT1G07390.1	3267	6.71	0.36	-4.22024	Down	2e-59	MKVS8hpi
AT1G07390.1	3267	6.71	0.4	-4.06824	Down	3.9e-58	MKVS0.5hpi
AT1G07390.1	3267	6.71	0.71	-3.24042	Down	1.96e-47	MKVS1hpi
AT1G07390.1	3267	6.71	1.89	-1.82793	Down	3.13128e-25	MKVS2hpi
AT1G07390.1	3267	6.71	2.12	-1.66225	Down	3.73e-22	MKVS0.25hpi
AT1G07390.1	3267	6.71	2.64	-1.34577	Down	5.42e-17	MKVS24hpi
AT1G07390.2	3082	0.56	0.001	-9.12928	Down	1e-06	MKVS0.25hpi
AT1G07390.2	3082	0.56	4.39	2.97072	Up	5.58e-28	MKVS24hpi
AT1G07390.2	3082	0.56	4	2.8365	Up	6.2e-25	MKVS0.5hpi
AT1G07390.2	3082	0.56	2.88	2.36257	Up	2.13818e-15	MKVS2hpi
AT1G07390.2	3082	0.56	2.26	2.01282	Up	1.84078e-10	MKVS0hpi
AT1G07390.2	3082	0.56	1.94	1.79256	Up	7.54e-08	MKVS8hpi
AT1G07390.2	3082	0.56	1.54	1.45943	Up	3.39e-05	MKVS1hpi
AT1G07390.3	3418	0.001	0.38	8.56986	Up	5.41e-05	MKVS8hpi
AT1G07390.3	3418	0.001	0.35	8.45121	Up	5.96018e-05	MKVS2hpi
AT1G07400.1	816	78.68	7.25	-3.43994	Down	9.18e-136	MKVS24hpi
AT1G07400.1	816	78.68	12.21	-2.68793	Down	1.64e-105	MKVS0.5hpi
AT1G07400.1	816	78.68	13.8	-2.51133	Down	1.84732e-96	MKVS2hpi
AT1G07400.1	816	78.68	342.2	2.12077	Up	0	MKVS8hpi
AT1G07400.1	816	78.68	250.26	1.66936	Up	7.89466e-198	MKVS0hpi
AT1G07400.1	816	78.68	247.62	1.65406	Up	3.12e-191	MKVS0.25hpi
AT1G07400.1	816	78.68	201.27	1.35506	Up	1.46e-117	MKVS1hpi
AT1G07410.1	755	5.86	2.15	-1.44656	Down	0.000205766	MKVS0.5hpi
AT1G07420.2	1392	2.17	0.57	-1.92866	Down	6.79e-05	MKVS1hpi
AT1G07440.1	1005	33.15	7.17	-2.20896	Down	1.69e-45	MKVS8hpi
AT1G07440.1	1005	33.15	8.03	-2.04554	Down	3.81e-41	MKVS12hpi
AT1G07440.1	1005	33.15	13.31	-1.3165	Down	2.48e-23	MKVS24hpi
AT1G07480.2	2066	1.59	0.26	-2.61244	Down	5.75e-07	MKVS0.5hpi
AT1G07560.1	2616	0.85	1.96	1.20532	Up	0.000247014	MKVS24hpi
AT1G07570.1	1617	4.69	16.79	1.83994	Up	3.58326e-32	MKVS2hpi
AT1G07570.1	1617	4.69	14.62	1.64028	Up	8.11e-24	MKVS1hpi
AT1G07570.2	1576	9.77	2.12	-2.20429	Down	1.7e-22	MKVS0.25hpi
AT1G07570.2	1576	9.77	3.32	-1.55718	Down	1.72e-14	MKVS0.5hpi
AT1G07570.2	1576	9.77	3.98	-1.29559	Down	2.98e-11	MKVS8hpi
AT1G07570.2	1576	9.77	4.5	-1.11843	Down	4.73e-09	MKVS1hpi
AT1G07570.3	1459	0.85	0.001	-9.73132	Down	6.65016e-05	MKVS0hpi
AT1G07570.3	1459	0.85	0.001	-9.73132	Down	6.78e-05	MKVS24hpi
AT1G07570.3	1459	0.85	3.25	1.9349	Up	6.43e-07	MKVS12hpi
AT1G07610.1	457	227.79	81.36	-1.48531	Down	1.1e-68	MKVS0.25hpi
AT1G07610.1	457	227.79	92.08	-1.30674	Down	2.82e-54	MKVS1hpi
AT1G07610.1	457	227.79	105.11	-1.1158	Down	3.46e-44	MKVS0.5hpi
AT1G07620.1	2053	7.81	1.2	-2.70229	Down	7.73e-29	MKVS1hpi
AT1G07620.1	2053	7.81	2.73	-1.51642	Down	1.70183e-14	MKVS2hpi
AT1G07620.1	2053	7.81	3.12	-1.32378	Down	4.29e-12	MKVS0.25hpi
AT1G07620.1	2053	7.81	3.64	-1.10138	Down	2.6275e-09	MKVS0hpi
AT1G07620.1	2053	7.81	15.76	1.01287	Up	3.25e-16	MKVS12hpi
AT1G07640.2	1538	0.47	1.86	1.98457	Up	9.13e-05	MKVS8hpi
AT1G07640.2	1538	0.47	1.82	1.95321	Up	0.000153212	MKVS24hpi
AT1G07640.3	1588	1.46	4.23	1.53469	Up	2.98e-07	MKVS12hpi
AT1G07640.3	1588	1.46	3.58	1.29399	Up	5.81e-05	MKVS24hpi
AT1G07640.3	1588	1.46	3.27	1.16332	Up	0.00033855	MKVS8hpi
AT1G07650.1	3451	17.93	7.38	-1.28068	Down	3.37914e-41	MKVS2hpi
AT1G07650.2	3231	2.68	0.59	-2.18345	Down	3.16e-13	MKVS8hpi
AT1G07650.2	3231	2.68	8.47	1.66013	Up	2.54e-28	MKVS12hpi
AT1G07650.2	3231	2.68	6.99	1.38306	Up	7.36656e-19	MKVS2hpi
AT1G07700.3	1539	0.001	0.7	9.45121	Up	0.000239164	MKVS2hpi
AT1G07705.1	2607	0.68	0.001	-9.40939	Down	1.38e-06	MKVS1hpi
AT1G07720.1	1799	29.19	5.51	-2.40535	Down	7.23e-81	MKVS8hpi
AT1G07720.1	1799	29.19	9.68	-1.5924	Down	4.16e-48	MKVS24hpi
AT1G07720.1	1799	29.19	10.16	-1.52257	Down	1.42e-44	MKVS12hpi
AT1G07728.1	1791	4.26	11.23	1.39843	Up	1.41e-16	MKVS1hpi
AT1G07728.1	1791	4.26	9.69	1.18564	Up	2.74e-11	MKVS8hpi
AT1G07745.1	1188	1.23	3.7	1.58887	Up	2.03e-05	MKVS0.5hpi
AT1G07745.1	1188	1.23	3.35	1.4455	Up	0.000111283	MKVS2hpi
AT1G07750.1	1414	44.71	21.55	-1.05291	Down	7.14e-30	MKVS0.5hpi
AT1G07780.1	1250	8.09	2.27	-1.83345	Down	4.21e-12	MKVS0.25hpi
AT1G07780.1	1250	8.09	26.68	1.72155	Up	4.84e-35	MKVS0.5hpi
AT1G07780.1	1250	8.09	16.42	1.02124	Up	2.10194e-11	MKVS2hpi
AT1G07780.2	1220	3.43	12.58	1.87485	Up	7.78e-19	MKVS0.5hpi
AT1G07780.2	1220	3.43	7.67	1.16102	Up	9.14e-07	MKVS0.25hpi
AT1G07780.3	1512	2.66	0.04	-6.05528	Down	3.25e-14	MKVS1hpi
AT1G07780.3	1512	2.66	5.81	1.12711	Up	3.14542e-06	MKVS2hpi
AT1G07780.4	1537	1.21	0.001	-10.2408	Down	5.40762e-07	MKVS0hpi
AT1G07780.5	1376	0.001	1.28	10.3219	Up	1.66e-06	MKVS24hpi
AT1G07780.5	1376	0.001	1.24	10.2761	Up	1.84e-06	MKVS12hpi
AT1G07780.5	1376	0.001	0.84	9.71425	Up	0.000109048	MKVS8hpi
AT1G07780.5	1376	0.001	0.83	9.69697	Up	0.000193446	MKVS1hpi
AT1G07780.5	1376	0.001	0.82	9.67948	Up	0.000112627	MKVS0hpi
AT1G07780.5	1376	0.001	0.82	9.67948	Up	0.000119393	MKVS2hpi
AT1G07820.1	726	33.55	15.21	-1.14129	Down	2.6e-13	MKVS8hpi
AT1G07820.2	613	48.32	127.91	1.40444	Up	1.45e-59	MKVS1hpi
AT1G07820.2	613	48.32	105.89	1.13187	Up	1.1e-35	MKVS0.5hpi
AT1G07830.1	850	26.15	59.47	1.18535	Up	1.58e-30	MKVS0.5hpi
AT1G07830.1	850	26.15	58.74	1.16753	Up	6.05e-30	MKVS1hpi
AT1G07870.1	1697	26.29	8.09	-1.7003	Down	1.29799e-43	MKVS2hpi
AT1G07870.1	1697	26.29	10.69	-1.29825	Down	2.78e-30	MKVS12hpi
AT1G07870.2	2000	1.12	0.001	-10.1293	Down	1.55513e-08	MKVS2hpi
AT1G07870.2	2000	1.12	0.13	-3.10692	Down	8.8e-06	MKVS12hpi
AT1G07870.2	2000	1.12	4.25	1.92396	Up	1.66e-11	MKVS0.25hpi
AT1G07870.2	2000	1.12	3.15	1.49185	Up	1.25699e-06	MKVS0hpi
AT1G07880.2	1259	1.64	5.15	1.65088	Up	3.35e-07	MKVS24hpi
AT1G07880.2	1259	1.64	4.78	1.54331	Up	1.02201e-06	MKVS2hpi
AT1G07880.2	1259	1.64	4.04	1.30066	Up	8.15e-05	MKVS0.5hpi
AT1G07890.1	1221	662.03	290.69	-1.18742	Down	0	MKVS0.5hpi
AT1G07890.1	1221	662.03	306.07	-1.11303	Down	0	MKVS0hpi
AT1G07890.2	1267	7.16	1.08	-2.72893	Down	2.97e-17	MKVS0.5hpi
AT1G07890.2	1267	7.16	16.02	1.16184	Up	6.88e-13	MKVS12hpi
AT1G07890.3	1022	371.56	1127.72	1.60174	Up	0	MKVS12hpi
AT1G07890.3	1022	371.56	860.19	1.21106	Up	0	MKVS1hpi
AT1G07890.3	1022	371.56	801.81	1.10967	Up	0	MKVS8hpi
AT1G07890.4	1229	1.25	0.001	-10.2877	Down	7.96e-06	MKVS0.25hpi
AT1G07890.4	1229	1.25	0.001	-10.2877	Down	8.81e-06	MKVS8hpi
AT1G07890.4	1229	1.25	5.51	2.14012	Up	1.47e-10	MKVS12hpi
AT1G07890.4	1229	1.25	3.94	1.65627	Up	4.18898e-06	MKVS0hpi
AT1G07890.5	1134	0.001	1.98	10.9513	Up	2.8e-08	MKVS0.25hpi
AT1G07890.5	1134	0.001	1.48	10.5314	Up	1.84786e-06	MKVS2hpi
AT1G07890.6	1304	7.77	3.33	-1.22239	Down	5.01392e-07	MKVS2hpi
AT1G07890.6	1304	7.77	24.73	1.67028	Up	5.4e-32	MKVS8hpi
AT1G07890.6	1304	7.77	23.12	1.57315	Up	8.1399e-29	MKVS0hpi
AT1G07890.6	1304	7.77	20.64	1.40946	Up	3.1e-22	MKVS0.25hpi
AT1G07890.6	1304	7.77	20.35	1.38904	Up	3.43e-21	MKVS12hpi
AT1G07890.7	1137	0.001	1.9	10.8918	Up	5.7e-08	MKVS12hpi
AT1G07890.7	1137	0.001	1.37	10.42	Up	6.72e-06	MKVS24hpi
AT1G07890.7	1137	0.001	0.96	9.90689	Up	0.000236736	MKVS0.25hpi
AT1G07890.8	1269	6.25	2.29	-1.44851	Down	2.18e-07	MKVS24hpi
AT1G07890.8	1269	6.25	13.16	1.07423	Up	5.93e-10	MKVS0.25hpi
AT1G07900.1	576	0.5	3.22	2.68706	Up	0.000268206	MKVS0.5hpi
AT1G07910.1	3787	0.83	0.001	-9.69697	Down	1.5429e-11	MKVS2hpi
AT1G07910.1	3787	0.83	8.09	3.28496	Up	1.19e-69	MKVS0.5hpi
AT1G07910.1	3787	0.83	4.66	2.48915	Up	5.48e-31	MKVS1hpi
AT1G07910.1	3787	0.83	2.78	1.7439	Up	8.35e-13	MKVS0.25hpi
AT1G07910.1	3787	0.83	2.66	1.68024	Up	1.23e-11	MKVS24hpi
AT1G07910.2	3892	6.46	0.001	-12.6573	Down	6.7e-90	MKVS0.5hpi
AT1G07910.2	3892	6.46	0.001	-12.6573	Down	7.42e-88	MKVS1hpi
AT1G07940.2	1991	5.51	0.78	-2.82051	Down	2.13e-21	MKVS1hpi
AT1G07940.2	1991	5.51	1.93	-1.51345	Down	1.28e-10	MKVS0.25hpi
AT1G07960.1	849	1.12	6.84	2.6105	Up	3.38e-11	MKVS1hpi
AT1G07960.1	849	1.12	4.33	1.95087	Up	8.39e-06	MKVS0.25hpi
AT1G07960.1	849	1.12	4.19	1.90345	Up	1.40184e-05	MKVS2hpi
AT1G07960.1	849	1.12	3.89	1.79627	Up	9.37e-05	MKVS0.5hpi
AT1G07985.1	751	1.11	4.31	1.95713	Up	3.44066e-05	MKVS0hpi
AT1G07985.1	751	1.11	3.93	1.82397	Up	0.000174238	MKVS1hpi
AT1G08010.2	944	0.001	3.83	11.9031	Up	8.25e-13	MKVS0.25hpi
AT1G08010.2	944	0.001	2.88	11.4919	Up	1.51e-09	MKVS24hpi
AT1G08010.2	944	0.001	1.49	10.5411	Up	2.68e-05	MKVS8hpi
AT1G08040.1	1620	6.04	0.73	-3.04858	Down	2.63e-20	MKVS1hpi
AT1G08040.1	1620	6.04	2.23	-1.4375	Down	5.31e-09	MKVS8hpi
AT1G08050.1	2294	7.6	24.38	1.68163	Up	1.6e-56	MKVS12hpi
AT1G08050.1	2294	7.6	17.18	1.17666	Up	6.79e-24	MKVS8hpi
AT1G08060.1	6554	3.41	0.001	-11.7356	Down	7.7205e-80	MKVS0hpi
AT1G08060.1	6554	3.41	0.31	-3.45943	Down	1.22822e-52	MKVS2hpi
AT1G08060.1	6554	3.41	0.62	-2.45943	Down	1.4e-37	MKVS0.5hpi
AT1G08060.1	6554	3.41	0.64	-2.41363	Down	4.35e-36	MKVS1hpi
AT1G08060.1	6554	3.41	0.93	-1.87447	Down	3.89e-27	MKVS12hpi
AT1G08060.2	6286	0.48	4	3.05889	Up	2.03418e-53	MKVS2hpi
AT1G08060.2	6286	0.48	3.55	2.88671	Up	1.1e-44	MKVS12hpi
AT1G08060.2	6286	0.48	3.21	2.74147	Up	1.09923e-38	MKVS0hpi
AT1G08060.2	6286	0.48	2.51	2.38658	Up	4.79e-26	MKVS1hpi
AT1G08060.2	6286	0.48	2.44	2.34577	Up	5.21e-25	MKVS0.5hpi
AT1G08060.2	6286	0.48	1.66	1.79008	Up	1.92e-12	MKVS8hpi
AT1G08060.2	6286	0.48	1.26	1.39232	Up	2.22e-07	MKVS0.25hpi
AT1G08080.1	859	0.21	7.16	5.0915	Up	2.47e-18	MKVS8hpi
AT1G08090.1	1900	0.64	8.96	3.80735	Up	3.44e-43	MKVS12hpi
AT1G08090.1	1900	0.64	3.27	2.35315	Up	4.62434e-11	MKVS2hpi
AT1G08110.2	1151	0.001	1.44	10.4919	Up	2.71e-06	MKVS1hpi
AT1G08110.2	1151	0.001	1.3	10.3443	Up	7.39e-06	MKVS0.5hpi
AT1G08110.2	1151	0.001	1.05	10.0362	Up	0.000112627	MKVS0hpi
AT1G08110.2	1151	0.001	1	9.96578	Up	0.000119393	MKVS2hpi
AT1G08110.4	1102	22.02	6.84	-1.68675	Down	5.62e-24	MKVS12hpi
AT1G08110.4	1102	22.02	7.23	-1.60675	Down	9.26e-22	MKVS1hpi
AT1G08115.1	162	6.26	58.76	3.2306	Up	7.8e-17	MKVS1hpi
AT1G08115.1	162	6.26	34.74	2.47236	Up	1.03175e-08	MKVS0hpi
AT1G08115.1	162	6.26	32.03	2.35519	Up	3.4e-07	MKVS0.5hpi
AT1G08115.1	162	6.26	31.82	2.3457	Up	1.93e-07	MKVS0.25hpi
AT1G08115.1	162	6.26	27.25	2.12202	Up	5.72e-05	MKVS8hpi
AT1G08160.1	917	11.74	3.69	-1.66974	Down	4.87e-11	MKVS0.5hpi
AT1G08160.1	917	11.74	5.28	-1.15282	Down	6.51e-07	MKVS8hpi
AT1G08180.1	550	5.59	12.35	1.14359	Up	2.56942e-05	MKVS2hpi
AT1G08220.1	1165	7.8	19	1.28445	Up	4.69e-16	MKVS0.5hpi
AT1G08230.2	1461	15.76	5.57	-1.50052	Down	3.82e-20	MKVS24hpi
AT1G08250.1	1445	6.3	2.34	-1.42884	Down	3.98e-08	MKVS0.5hpi
AT1G08250.1	1445	6.3	17.93	1.50895	Up	4.12e-23	MKVS12hpi
AT1G08280.1	1446	6.36	2.93	-1.11813	Down	6.25e-06	MKVS0.25hpi
AT1G08280.1	1446	6.36	18.61	1.54898	Up	1.32326e-25	MKVS2hpi
AT1G08290.1	1760	6.8	3.33	-1.03001	Down	1.03e-06	MKVS12hpi
AT1G08310.1	1474	2.97	0.86	-1.78805	Down	5.82e-06	MKVS24hpi
AT1G08310.1	1474	2.97	17.14	2.52883	Up	3.37e-43	MKVS0.25hpi
AT1G08310.1	1474	2.97	8.78	1.56376	Up	7.39e-13	MKVS1hpi
AT1G08310.2	1483	0.001	1.45	10.5018	Up	5.62e-08	MKVS0.25hpi
AT1G08310.2	1483	0.001	1.14	10.1548	Up	1.7001e-06	MKVS0hpi
AT1G08310.2	1483	0.001	1.04	10.0224	Up	5.53e-06	MKVS1hpi
AT1G08315.1	1211	19.3	9.47	-1.02716	Down	4.24012e-11	MKVS2hpi
AT1G08320.1	1829	2.75	0.73	-1.91346	Down	2.74008e-07	MKVS2hpi
AT1G08320.1	1829	2.75	0.84	-1.71097	Down	2.95e-06	MKVS1hpi
AT1G08320.1	1829	2.75	1.02	-1.43086	Down	2.71e-05	MKVS0.5hpi
AT1G08320.1	1829	2.75	10.5	1.93289	Up	4.13e-24	MKVS12hpi
AT1G08320.1	1829	2.75	7.23	1.39456	Up	4.52e-11	MKVS8hpi
AT1G08320.2	1421	0.001	5.58	12.446	Up	7.82e-28	MKVS8hpi
AT1G08320.2	1421	0.001	3.47	11.7607	Up	9.99886e-18	MKVS0hpi
AT1G08320.2	1421	0.001	3.29	11.6839	Up	1.53e-16	MKVS24hpi
AT1G08320.2	1421	0.001	3.04	11.5699	Up	1.48e-15	MKVS1hpi
AT1G08320.2	1421	0.001	1.83	10.8376	Up	8.86688e-10	MKVS2hpi
AT1G08320.2	1421	0.001	1.7	10.7313	Up	7.09e-09	MKVS12hpi
AT1G08340.1	1438	2.56	0.66	-1.95561	Down	1.68802e-05	MKVS0hpi
AT1G08360.1	949	366.12	754.66	1.04351	Up	0	MKVS0.5hpi
AT1G08380.1	703	728.82	214.57	-1.76411	Down	0	MKVS8hpi
AT1G08420.2	4020	3.81	1.1	-1.79229	Down	8.35e-18	MKVS1hpi
AT1G08420.2	4020	3.81	1.2	-1.66676	Down	2.59e-16	MKVS0.5hpi
AT1G08420.2	4020	3.81	1.25	-1.60786	Down	1.80011e-15	MKVS0hpi
AT1G08420.2	4020	3.81	1.88	-1.01906	Down	1.94266e-08	MKVS2hpi
AT1G08430.1	1566	8.74	1.58	-2.46771	Down	9.49e-23	MKVS8hpi
AT1G08430.1	1566	8.74	1.76	-2.31206	Down	2.57e-21	MKVS24hpi
AT1G08430.1	1566	8.74	3.21	-1.44506	Down	8.17e-12	MKVS12hpi
AT1G08430.1	1566	8.74	3.74	-1.2246	Down	3.53e-09	MKVS1hpi
AT1G08440.1	1506	4.82	0.11	-5.45346	Down	1.12e-22	MKVS0.5hpi
AT1G08440.1	1506	4.82	0.12	-5.32793	Down	1.12e-22	MKVS12hpi
AT1G08440.1	1506	4.82	0.18	-4.74296	Down	2.5e-21	MKVS24hpi
AT1G08440.1	1506	4.82	0.59	-3.03025	Down	3.8e-15	MKVS1hpi
AT1G08440.1	1506	4.82	0.82	-2.55534	Down	4.31e-13	MKVS8hpi
AT1G08440.1	1506	4.82	1.48	-1.70344	Down	2.8688e-08	MKVS2hpi
AT1G08450.2	1307	0.001	3.21	11.6484	Up	6.13e-15	MKVS1hpi
AT1G08450.2	1307	0.001	2.96	11.5314	Up	4.38816e-14	MKVS0hpi
AT1G08450.2	1307	0.001	0.92	9.84549	Up	0.000119039	MKVS0.5hpi
AT1G08465.1	1174	8.31	3.67	-1.17907	Down	1.94e-06	MKVS1hpi
AT1G08500.1	945	3.72	0.87	-2.09622	Down	1.19e-05	MKVS8hpi
AT1G08500.1	945	3.72	7.68	1.0458	Up	7.55e-05	MKVS0.25hpi
AT1G08520.1	2549	68.56	17.69	-1.95443	Down	4.78e-207	MKVS8hpi
AT1G08520.1	2549	68.56	32.55	-1.07471	Down	1.64e-85	MKVS12hpi
AT1G08540.1	1993	43.16	12.5	-1.78777	Down	1.64e-90	MKVS8hpi
AT1G08540.1	1993	43.16	20.19	-1.09605	Down	1.8e-42	MKVS1hpi
AT1G08550.1	1776	21.77	7.04	-1.62869	Down	7.83e-37	MKVS12hpi
AT1G08550.1	1776	21.77	10.51	-1.05058	Down	9.28436e-19	MKVS2hpi
AT1G08550.2	1688	0.001	12.41	13.5992	Up	3.4978e-74	MKVS0hpi
AT1G08550.2	1688	0.001	9.49	13.2122	Up	1.25e-56	MKVS1hpi
AT1G08550.2	1688	0.001	5.43	12.4067	Up	1.02e-32	MKVS12hpi
AT1G08550.2	1688	0.001	3.48	11.7649	Up	3.03728e-21	MKVS2hpi
AT1G08550.2	1688	0.001	1.93	10.9144	Up	1.08e-11	MKVS8hpi
AT1G08550.2	1688	0.001	1.89	10.8842	Up	6.65e-12	MKVS0.25hpi
AT1G08550.2	1688	0.001	1.41	10.4615	Up	1.23e-08	MKVS24hpi
AT1G08560.1	1191	18.16	5.12	-1.82655	Down	5.24e-24	MKVS8hpi
AT1G08570.1	1417	39.65	14.07	-1.4947	Down	1.53e-45	MKVS12hpi
AT1G08570.1	1417	39.65	15.72	-1.33472	Down	1.65e-38	MKVS0.5hpi
AT1G08570.1	1417	39.65	15.84	-1.32375	Down	2.4151e-37	MKVS2hpi
AT1G08570.1	1417	39.65	19.49	-1.02459	Down	1.29e-26	MKVS24hpi
AT1G08570.2	1324	0.001	1.73	10.7566	Up	1.42e-08	MKVS0.5hpi
AT1G08570.3	1340	1.58	4.87	1.624	Up	2.79e-07	MKVS8hpi
AT1G08570.4	1268	0.98	0.001	-9.93664	Down	6.25006e-05	MKVS2hpi
AT1G08570.4	1268	0.98	0.001	-9.93664	Down	6.27e-05	MKVS0.5hpi
AT1G08570.4	1268	0.98	0.001	-9.93664	Down	6.32e-05	MKVS0.25hpi
AT1G08570.4	1268	0.98	0.001	-9.93664	Down	6.78e-05	MKVS24hpi
AT1G08570.4	1268	0.98	0.001	-9.93664	Down	6.88e-05	MKVS8hpi
AT1G08570.4	1268	0.98	27.52	4.81155	Up	2.12122e-100	MKVS0hpi
AT1G08570.4	1268	0.98	20.62	4.39512	Up	3.04e-71	MKVS1hpi
AT1G08570.4	1268	0.98	3.94	2.00734	Up	1.52e-07	MKVS12hpi
AT1G08580.1	642	49.66	120.15	1.27468	Up	3.16e-50	MKVS0.5hpi
AT1G08580.1	642	49.66	112.25	1.17656	Up	7.6803e-45	MKVS2hpi
AT1G08580.1	642	49.66	111.4	1.16559	Up	1.86e-40	MKVS12hpi
AT1G08590.1	3444	5.27	2.05	-1.36218	Down	1.9e-14	MKVS8hpi
AT1G08600.1	4809	0.001	0.66	9.36632	Up	1.08e-11	MKVS8hpi
AT1G08600.1	4809	0.001	0.31	8.27612	Up	6.72e-06	MKVS24hpi
AT1G08600.1	4809	0.001	0.28	8.12928	Up	2.29e-05	MKVS1hpi
AT1G08600.2	4869	0.81	0.001	-9.66178	Down	1.55e-14	MKVS12hpi
AT1G08600.2	4869	0.81	0.001	-9.66178	Down	1.55e-14	MKVS0.5hpi
AT1G08600.2	4869	0.81	0.001	-9.66178	Down	2.07e-14	MKVS8hpi
AT1G08600.2	4869	0.81	0.001	-9.66178	Down	3.25e-14	MKVS1hpi
AT1G08600.2	4869	0.81	0.001	-9.66178	Down	1.53076e-14	MKVS2hpi
AT1G08600.4	4872	1.46	0.001	-10.5118	Down	5.91388e-26	MKVS2hpi
AT1G08600.4	4872	1.46	0.001	-10.5118	Down	8.40568e-26	MKVS0hpi
AT1G08600.4	4872	1.46	0.001	-10.5118	Down	6.32e-26	MKVS0.25hpi
AT1G08600.4	4872	1.46	0.001	-10.5118	Down	2.31e-25	MKVS1hpi
AT1G08600.4	4872	1.46	0.42	-1.79751	Down	2.51e-09	MKVS8hpi
AT1G08610.1	2082	5.09	11.96	1.23248	Up	4.43e-17	MKVS0.5hpi
AT1G08620.1	4288	0.001	0.59	9.20457	Up	1.56747e-09	MKVS0hpi
AT1G08620.1	4288	0.001	0.41	8.67948	Up	6.55e-07	MKVS1hpi
AT1G08620.1	4288	0.001	0.39	8.60733	Up	1.62e-06	MKVS8hpi
AT1G08630.2	1433	3.46	0.001	-11.7566	Down	1.51872e-17	MKVS2hpi
AT1G08630.2	1433	3.46	0.001	-11.7566	Down	1.54e-17	MKVS0.5hpi
AT1G08630.2	1433	3.46	0.27	-3.67974	Down	7.03e-13	MKVS24hpi
AT1G08630.2	1433	3.46	1.37	-1.3366	Down	0.000192392	MKVS1hpi
AT1G08630.2	1433	3.46	7.34	1.08501	Up	7.13e-07	MKVS0.25hpi
AT1G08630.3	1421	0.001	2.81	11.4564	Up	1.31e-14	MKVS0.5hpi
AT1G08630.3	1421	0.001	2.1	11.0362	Up	8.85e-11	MKVS8hpi
AT1G08630.3	1421	0.001	1.97	10.944	Up	2.15e-10	MKVS0.25hpi
AT1G08630.3	1421	0.001	1.81	10.8218	Up	8.86688e-10	MKVS2hpi
AT1G08630.3	1421	0.001	1.77	10.7895	Up	3.54e-09	MKVS12hpi
AT1G08630.3	1421	0.001	1.04	10.0224	Up	1.35e-05	MKVS24hpi
AT1G08650.1	1376	22.06	10.3	-1.09879	Down	4.83e-16	MKVS0.5hpi
AT1G08670.1	791	1.39	0.001	-10.4409	Down	0.000306862	MKVS1hpi
AT1G08680.3	2634	0.001	0.42	8.71425	Up	0.000222818	MKVS24hpi
AT1G08720.1	3081	15.33	6.86	-1.16008	Down	3.87018e-27	MKVS2hpi
AT1G08720.1	3081	15.33	7.22	-1.08629	Down	6.49e-25	MKVS12hpi
AT1G08750.1	1528	0.28	1.28	2.19265	Up	0.000296814	MKVS0.25hpi
AT1G08800.1	4026	3.89	0.001	-11.9256	Down	6.32e-56	MKVS0.25hpi
AT1G08800.1	4026	3.89	0.001	-11.9256	Down	1.48e-55	MKVS24hpi
AT1G08800.1	4026	3.89	0.01	-8.60363	Down	1.79e-55	MKVS8hpi
AT1G08800.1	4026	3.89	21.97	2.49769	Up	5.43e-147	MKVS1hpi
AT1G08800.2	4101	9.16	3.32	-1.46416	Down	1.64e-31	MKVS0.5hpi
AT1G08800.2	4101	9.16	4.46	-1.0383	Down	7.97542e-19	MKVS0hpi
AT1G08800.2	4101	9.16	27.97	1.61046	Up	7.88e-107	MKVS8hpi
AT1G08810.1	1123	4.38	1	-2.13093	Down	1.35e-07	MKVS1hpi
AT1G08810.1	1123	4.38	1.48	-1.56533	Down	1.51e-05	MKVS8hpi
AT1G08810.1	1123	4.38	1.58	-1.47101	Down	4.67e-05	MKVS0.5hpi
AT1G08810.2	953	1.49	6.36	2.09371	Up	1.07375e-09	MKVS2hpi
AT1G08810.2	953	1.49	4.24	1.50875	Up	7.71e-05	MKVS1hpi
AT1G08820.1	1716	1.06	0.001	-10.0498	Down	5.40762e-07	MKVS0hpi
AT1G08820.1	1716	1.06	3.16	1.57586	Up	5.58e-06	MKVS24hpi
AT1G08830.1	872	36.58	138.1	1.91659	Up	3.04e-129	MKVS24hpi
AT1G08830.1	872	36.58	135.98	1.89427	Up	1.88e-133	MKVS12hpi
AT1G08830.1	872	36.58	114.92	1.6515	Up	1.6e-95	MKVS1hpi
AT1G08830.1	872	36.58	100.66	1.46036	Up	3.34e-70	MKVS0.5hpi
AT1G08830.1	872	36.58	99.09	1.43768	Up	5.71e-65	MKVS8hpi
AT1G08830.2	806	0.001	13.47	13.7175	Up	3.57e-37	MKVS1hpi
AT1G08845.1	785	5.5	12.96	1.23656	Up	1.17e-07	MKVS0.5hpi
AT1G08845.1	785	5.5	12.02	1.12793	Up	9.59496e-07	MKVS2hpi
AT1G08860.1	1755	0.79	0.05	-3.98185	Down	0.0001622	MKVS24hpi
AT1G08860.1	1755	0.79	4.31	2.44776	Up	1.57e-13	MKVS0.25hpi
AT1G08900.2	1578	4.31	1.57	-1.45692	Down	1.73115e-06	MKVS2hpi
AT1G08910.1	2844	7.29	15.44	1.08268	Up	5.93e-24	MKVS0.5hpi
AT1G08910.1	2844	7.29	14.59	1.00099	Up	1.26525e-20	MKVS2hpi
AT1G08920.1	1896	29.45	9.81	-1.58594	Down	1.09e-50	MKVS24hpi
AT1G08920.1	1896	29.45	11.03	-1.41683	Down	1.38e-42	MKVS12hpi
AT1G08920.1	1896	29.45	11.62	-1.34166	Down	1.36722e-38	MKVS2hpi
AT1G08920.1	1896	29.45	84.42	1.51932	Up	3.81e-138	MKVS0.25hpi
AT1G08930.1	1874	43.49	18.84	-1.20688	Down	3.2405e-47	MKVS2hpi
AT1G08930.1	1874	43.49	21.37	-1.0251	Down	2.84e-38	MKVS24hpi
AT1G08930.2	1832	142.48	299.22	1.07045	Up	1.47e-274	MKVS0.25hpi
AT1G08940.1	913	30.33	87.57	1.52969	Up	4.52e-66	MKVS8hpi
AT1G08940.1	913	30.33	73.57	1.27837	Up	2.12e-44	MKVS12hpi
AT1G08970.3	1176	0.001	0.96	9.90689	Up	0.00021986	MKVS8hpi
AT1G08990.1	1907	2.18	0.69	-1.65966	Down	4.47e-05	MKVS1hpi
AT1G08990.1	1907	2.18	0.72	-1.59826	Down	5.51e-05	MKVS0.25hpi
AT1G08990.1	1907	2.18	0.77	-1.5014	Down	0.000107644	MKVS0.5hpi
AT1G09060.1	3012	0.001	5.66	12.4666	Up	1.12789e-61	MKVS2hpi
AT1G09060.1	3012	0.001	3.79	11.888	Up	6.29e-41	MKVS8hpi
AT1G09060.1	3012	0.001	2.86	11.4818	Up	5.36e-31	MKVS1hpi
AT1G09060.1	3012	0.001	0.89	9.79766	Up	4.4e-10	MKVS0.5hpi
AT1G09060.2	3075	15	36.66	1.28924	Up	3.2e-77	MKVS0.5hpi
AT1G09060.2	3075	15	32.25	1.10434	Up	4.9e-54	MKVS0.25hpi
AT1G09060.3	3085	7.18	0.001	-12.8098	Down	8.15638e-79	MKVS2hpi
AT1G09060.3	3085	7.18	1.63	-2.13911	Down	1.02e-31	MKVS24hpi
AT1G09060.3	3085	7.18	2.26	-1.66766	Down	9.6e-23	MKVS0.5hpi
AT1G09060.3	3085	7.18	2.82	-1.34829	Down	4.53e-17	MKVS12hpi
AT1G09060.3	3085	7.18	3.03	-1.24467	Down	4.04e-15	MKVS0.25hpi
AT1G09070.1	1266	525.1	136.74	-1.94116	Down	0	MKVS12hpi
AT1G09070.1	1266	525.1	227.07	-1.20946	Down	0	MKVS24hpi
AT1G09070.1	1266	525.1	238.74	-1.13715	Down	0	MKVS2hpi
AT1G09080.1	2116	0.001	1.1	10.1033	Up	6.97e-09	MKVS0.25hpi
AT1G09080.1	2116	0.001	0.88	9.78136	Up	2.29888e-07	MKVS2hpi
AT1G09080.2	2086	1.11	0.001	-10.1163	Down	7.78798e-09	MKVS2hpi
AT1G09080.2	2086	1.11	16.98	3.9352	Up	1.93e-90	MKVS12hpi
AT1G09080.2	2086	1.11	4.39	1.98366	Up	1.53e-12	MKVS8hpi
AT1G09090.1	2701	0.83	0.001	-9.69697	Down	1.55513e-08	MKVS2hpi
AT1G09090.2	2627	4.77	1.16	-2.03986	Down	4.83084e-17	MKVS2hpi
AT1G09090.2	2627	4.77	13.86	1.53887	Up	2.51e-33	MKVS1hpi
AT1G09090.2	2627	4.77	13.84	1.53678	Up	1.13e-32	MKVS8hpi
AT1G09130.2	1180	7.01	1.64	-2.09572	Down	1.17e-11	MKVS1hpi
AT1G09130.3	1338	0.97	0.001	-9.92184	Down	6.32e-05	MKVS0.25hpi
AT1G09130.3	1338	0.97	0.001	-9.92184	Down	6.88e-05	MKVS8hpi
AT1G09130.3	1338	0.97	0.001	-9.92184	Down	7.95e-05	MKVS1hpi
AT1G09140.2	1611	13.14	50.83	1.95171	Up	3.5e-99	MKVS1hpi
AT1G09140.2	1611	13.14	30.31	1.20583	Up	7.43e-30	MKVS8hpi
AT1G09157.1	732	1.14	4.06	1.83245	Up	0.000160127	MKVS0.25hpi
AT1G09160.2	1868	5	14	1.48543	Up	1.65e-23	MKVS0.25hpi
AT1G09160.2	1868	5	11.19	1.16221	Up	1.51e-13	MKVS0.5hpi
AT1G09160.2	1868	5	10.14	1.02006	Up	2.38e-10	MKVS1hpi
AT1G09190.1	1599	2.94	6.21	1.07878	Up	2.01e-06	MKVS0.5hpi
AT1G09200.1	607	98.97	35.5	-1.47917	Down	2.88e-44	MKVS8hpi
AT1G09240.1	1250	19.86	3.08	-2.68886	Down	1.82e-43	MKVS12hpi
AT1G09240.1	1250	19.86	3.97	-2.32265	Down	3.35e-37	MKVS24hpi
AT1G09240.1	1250	19.86	5.58	-1.83153	Down	1.59e-27	MKVS8hpi
AT1G09240.1	1250	19.86	8.09	-1.29565	Down	1.71e-16	MKVS1hpi
AT1G09240.1	1250	19.86	8.24	-1.26915	Down	1.83e-16	MKVS0.5hpi
AT1G09270.3	2094	0.001	6.7	12.7099	Up	3.3303e-50	MKVS0hpi
AT1G09270.3	2094	0.001	1.81	10.8218	Up	5.24e-14	MKVS0.5hpi
AT1G09270.3	2094	0.001	1.11	10.1163	Up	1.2e-08	MKVS8hpi
AT1G09270.3	2094	0.001	1	9.96578	Up	1.01e-07	MKVS24hpi
AT1G09300.1	1626	7.07	14.96	1.08133	Up	1e-13	MKVS0.5hpi
AT1G09300.2	2129	1.21	2.57	1.08676	Up	0.000342724	MKVS12hpi
AT1G09310.1	826	675.79	39.5	-4.09665	Down	0	MKVS8hpi
AT1G09310.1	826	675.79	239.08	-1.49908	Down	0	MKVS12hpi
AT1G09310.1	826	675.79	279.15	-1.27553	Down	0	MKVS0hpi
AT1G09310.1	826	675.79	297.39	-1.18422	Down	6.25e-275	MKVS1hpi
AT1G09310.1	826	675.79	302.98	-1.15735	Down	2.06e-293	MKVS24hpi
AT1G09310.1	826	675.79	322.28	-1.06826	Down	6.48e-241	MKVS0.5hpi
AT1G09340.1	1481	229.27	33.24	-2.78606	Down	0	MKVS8hpi
AT1G09340.1	1481	229.27	75.84	-1.59602	Down	1.14e-294	MKVS12hpi
AT1G09350.1	1301	1.29	0.001	-10.3332	Down	1.98e-06	MKVS12hpi
AT1G09350.1	1301	1.29	0.13	-3.31079	Down	0.000125131	MKVS0.5hpi
AT1G09350.1	1301	1.29	0.14	-3.20387	Down	0.000140055	MKVS8hpi
AT1G09350.1	1301	1.29	8.26	2.67877	Up	1.23834e-20	MKVS2hpi
AT1G09380.1	1568	3.17	0.001	-11.6303	Down	7.6056e-18	MKVS2hpi
AT1G09380.1	1568	3.17	0.44	-2.84891	Down	1.96e-10	MKVS12hpi
AT1G09380.1	1568	3.17	0.45	-2.81649	Down	2.55e-10	MKVS24hpi
AT1G09380.1	1568	3.17	1.16	-1.45036	Down	4.11e-05	MKVS0.25hpi
AT1G09380.1	1568	3.17	28.27	3.15672	Up	6.97046e-94	MKVS0hpi
AT1G09380.1	1568	3.17	6.73	1.08612	Up	8.58e-07	MKVS0.5hpi
AT1G09390.1	1341	10.3	3.78	-1.44619	Down	8.18e-12	MKVS8hpi
AT1G09390.1	1341	10.3	4.62	-1.15668	Down	1.04e-08	MKVS12hpi
AT1G09390.1	1341	10.3	4.68	-1.13806	Down	2.62286e-08	MKVS2hpi
AT1G09400.1	1182	0.45	2.13	2.24286	Up	7.67e-05	MKVS1hpi
AT1G09400.1	1182	0.45	2.07	2.20163	Up	0.000110524	MKVS0.25hpi
AT1G09420.1	2160	7.82	2.86	-1.45115	Down	1.79e-14	MKVS0.25hpi
AT1G09420.1	2160	7.82	3.77	-1.0526	Down	3.94e-09	MKVS1hpi
AT1G09440.1	1593	3.17	1.05	-1.59409	Down	8.88e-06	MKVS8hpi
AT1G09460.1	1263	8.11	19.16	1.24032	Up	4.14e-16	MKVS8hpi
AT1G09460.1	1263	8.11	17.86	1.13896	Up	6.39e-14	MKVS1hpi
AT1G09460.1	1263	8.11	16.91	1.0601	Up	7.77e-12	MKVS12hpi
AT1G09470.1	1214	3.1	1.04	-1.57568	Down	0.000195183	MKVS8hpi
AT1G09470.1	1214	3.1	7.17	1.2097	Up	7.94564e-07	MKVS2hpi
AT1G09480.1	1110	2.41	12.09	2.32671	Up	8.14e-21	MKVS8hpi
AT1G09480.1	1110	2.41	5.48	1.18514	Up	7.29e-05	MKVS12hpi
AT1G09490.2	1200	1.49	0.26	-2.51873	Down	0.000289396	MKVS0.25hpi
AT1G09500.1	1150	5.51	1.24	-2.15171	Down	6.36e-10	MKVS24hpi
AT1G09500.1	1150	5.51	1.52	-1.85798	Down	5.22e-08	MKVS0.25hpi
AT1G09500.1	1150	5.51	1.69	-1.70503	Down	2.44966e-07	MKVS2hpi
AT1G09500.1	1150	5.51	2.37	-1.21717	Down	7.11e-05	MKVS12hpi
AT1G09500.1	1150	5.51	2.55	-1.11156	Down	0.000191766	MKVS0.5hpi
AT1G09500.1	1150	5.51	15.69	1.50972	Up	5.1e-16	MKVS8hpi
AT1G09500.1	1150	5.51	12.09	1.13369	Up	3.80084e-09	MKVS0hpi
AT1G09500.2	1616	0.14	1.31	3.22607	Up	8.77e-06	MKVS8hpi
AT1G09500.2	1616	0.14	1.18	3.07529	Up	3.19496e-05	MKVS0hpi
AT1G09530.1	1957	7.86	3.8	-1.04853	Down	1e-08	MKVS8hpi
AT1G09530.2	1997	7.72	2.96	-1.383	Down	1.3e-12	MKVS12hpi
AT1G09530.2	1997	7.72	3.35	-1.20444	Down	3.35e-10	MKVS0.25hpi
AT1G09530.2	1997	7.72	20.01	1.37405	Up	1.14454e-31	MKVS2hpi
AT1G09560.1	942	227.02	642.69	1.5013	Up	0	MKVS8hpi
AT1G09560.1	942	227.02	621.53	1.453	Up	0	MKVS12hpi
AT1G09560.1	942	227.02	497.85	1.13289	Up	5.08e-228	MKVS24hpi
AT1G09570.2	3738	0.001	6.25	12.6096	Up	3.36806e-84	MKVS0hpi
AT1G09575.1	1152	9.72	3.74	-1.37792	Down	4.16e-09	MKVS12hpi
AT1G09575.1	1152	9.72	4.35	-1.15994	Down	4.77792e-07	MKVS2hpi
AT1G09575.1	1152	9.72	31.89	1.71408	Up	2.01e-38	MKVS0.25hpi
AT1G09590.1	708	240.08	615.83	1.35902	Up	3.4e-304	MKVS0.5hpi
AT1G09660.2	1448	1.22	0.22	-2.47131	Down	0.000286396	MKVS0.5hpi
AT1G09680.1	1824	1.04	2.54	1.28824	Up	0.000203888	MKVS0.5hpi
AT1G09690.1	759	404.47	950.62	1.23284	Up	0	MKVS0.5hpi
AT1G09710.2	2154	0.001	0.72	9.49185	Up	3.70158e-06	MKVS2hpi
AT1G09730.1	3386	0.001	1.64	10.6795	Up	1.85439e-20	MKVS0hpi
AT1G09730.1	3386	0.001	0.95	9.89178	Up	3.68e-12	MKVS1hpi
AT1G09730.1	3386	0.001	0.41	8.67948	Up	1.48533e-05	MKVS2hpi
AT1G09750.1	1578	46.8	5.54	-3.07855	Down	1.82e-146	MKVS8hpi
AT1G09750.1	1578	46.8	19.51	-1.26229	Down	4.72e-45	MKVS1hpi
AT1G09794.1	422	9.33	19.51	1.06426	Up	1.86e-05	MKVS1hpi
AT1G09795.1	1516	43.62	19.95	-1.1286	Down	2.44e-35	MKVS8hpi
AT1G09840.1	1899	15.34	4.59	-1.74073	Down	9.4e-31	MKVS0.5hpi
AT1G09840.1	1899	15.34	4.64	-1.7251	Down	5.13636e-30	MKVS0hpi
AT1G09840.1	1899	15.34	7.14	-1.1033	Down	6.73e-16	MKVS0.25hpi
AT1G09840.2	1791	4.21	14.57	1.79111	Up	5.40156e-30	MKVS0hpi
AT1G09840.2	1791	4.21	14.09	1.74278	Up	1.93014e-28	MKVS2hpi
AT1G09840.2	1791	4.21	13.25	1.6541	Up	1.69e-24	MKVS12hpi
AT1G09840.2	1791	4.21	11.59	1.46099	Up	1.92e-18	MKVS0.5hpi
AT1G09840.2	1791	4.21	10.13	1.26674	Up	1.79e-13	MKVS1hpi
AT1G09840.2	1791	4.21	9.92	1.23652	Up	8.5e-13	MKVS0.25hpi
AT1G09840.3	2001	1.67	0.33	-2.33931	Down	3.23e-06	MKVS1hpi
AT1G09840.4	1828	2.3	0.001	-11.1674	Down	3.88e-15	MKVS0.5hpi
AT1G09840.6	1917	0.66	0.001	-9.36632	Down	6.25006e-05	MKVS2hpi
AT1G09840.6	1917	0.66	0.001	-9.36632	Down	6.65016e-05	MKVS0hpi
AT1G09840.6	1917	0.66	0.001	-9.36632	Down	6.27e-05	MKVS12hpi
AT1G09840.6	1917	0.66	0.001	-9.36632	Down	6.27e-05	MKVS0.5hpi
AT1G09840.6	1917	0.66	0.001	-9.36632	Down	6.32e-05	MKVS0.25hpi
AT1G09840.6	1917	0.66	0.001	-9.36632	Down	6.88e-05	MKVS8hpi
AT1G09840.6	1917	0.66	0.001	-9.36632	Down	7.95e-05	MKVS1hpi
AT1G09850.1	1638	18.81	8.12	-1.21195	Down	2.87e-19	MKVS8hpi
AT1G09900.1	1797	7.86	3.49	-1.1713	Down	4.05e-09	MKVS0.25hpi
AT1G09900.1	1797	7.86	3.93	-1	Down	3.57e-07	MKVS1hpi
AT1G09930.1	2205	1.79	0.12	-3.89885	Down	3.97638e-11	MKVS2hpi
AT1G09930.1	2205	1.79	0.35	-2.35453	Down	2.75e-07	MKVS12hpi
AT1G09930.1	2205	1.79	0.4	-2.16189	Down	9.76e-07	MKVS24hpi
AT1G09930.1	2205	1.79	0.6	-1.57693	Down	0.000102492	MKVS1hpi
AT1G09930.1	2205	1.79	13.53	2.91813	Up	1.64234e-59	MKVS0hpi
AT1G09930.1	2205	1.79	4.5	1.32997	Up	2.99e-08	MKVS8hpi
AT1G09932.1	1131	26.96	10.78	-1.32246	Down	1.42312e-20	MKVS2hpi
AT1G09932.1	1131	26.96	66.9	1.31119	Up	1.12199e-53	MKVS0hpi
AT1G09932.1	1131	26.96	65.17	1.27339	Up	1.25e-49	MKVS0.25hpi
AT1G09932.1	1131	26.96	64.04	1.24815	Up	2.51e-45	MKVS8hpi
AT1G09932.2	1213	3.23	0.5	-2.69153	Down	7.40968e-08	MKVS2hpi
AT1G09932.2	1213	3.23	0.69	-2.22687	Down	9.4e-07	MKVS24hpi
AT1G09932.2	1213	3.23	11.73	1.8606	Up	1.44482e-17	MKVS0hpi
AT1G09932.2	1213	3.23	11.38	1.81689	Up	1.35e-16	MKVS0.25hpi
AT1G09932.2	1213	3.23	8.31	1.36331	Up	1.97e-08	MKVS8hpi
AT1G09940.1	2114	66.62	16.09	-2.04979	Down	1.04508e-175	MKVS2hpi
AT1G09940.1	2114	66.62	139.26	1.06375	Up	4.86e-147	MKVS0.25hpi
AT1G09950.1	1027	28.09	0.78	-5.17044	Down	4.98e-83	MKVS12hpi
AT1G09950.1	1027	28.09	4.92	-2.51333	Down	1.86e-46	MKVS24hpi
AT1G09950.1	1027	28.09	12.17	-1.20673	Down	1.61e-17	MKVS8hpi
AT1G09950.1	1027	28.09	12.35	-1.18555	Down	2.56682e-16	MKVS2hpi
AT1G09970.2	3251	0.001	0.61	9.25267	Up	2.03e-07	MKVS24hpi
AT1G09970.2	3251	0.001	0.45	8.81378	Up	7.39e-06	MKVS12hpi
AT1G09970.2	3251	0.001	0.37	8.53138	Up	5.59904e-05	MKVS0hpi
AT1G09980.2	3156	1.18	3.98	1.75398	Up	5.67e-15	MKVS12hpi
AT1G09980.2	3156	1.18	2.91	1.30223	Up	7.28e-08	MKVS0.25hpi
AT1G09995.1	724	5.25	10.99	1.0658	Up	2.48e-05	MKVS1hpi
AT1G10040.1	1689	2.16	6.01	1.47633	Up	8.4e-10	MKVS0.25hpi
AT1G10040.1	1689	2.16	5.26	1.28403	Up	3.73e-07	MKVS8hpi
AT1G10060.1	1590	0.001	0.85	9.73132	Up	2.97e-05	MKVS12hpi
AT1G10060.2	1631	2.78	1.06	-1.39102	Down	0.000150548	MKVS0.5hpi
AT1G10070.1	1642	2.96	1	-1.5656	Down	2.38148e-05	MKVS2hpi
AT1G10070.2	1558	1.63	0.08	-4.34873	Down	4.97e-08	MKVS1hpi
AT1G10070.2	1558	1.63	11.8	2.85584	Up	1.95e-35	MKVS8hpi
AT1G10070.2	1558	1.63	6.92	2.0859	Up	1.67e-15	MKVS0.25hpi
AT1G10070.2	1558	1.63	5.72	1.81114	Up	2.6626e-11	MKVS0hpi
AT1G10070.3	1668	0.001	1.04	10.0224	Up	1.33e-06	MKVS1hpi
AT1G10070.3	1668	0.001	1	9.96578	Up	1.84e-06	MKVS12hpi
AT1G10140.1	747	36.09	144.42	2.0006	Up	1.63e-125	MKVS8hpi
AT1G10140.1	747	36.09	116.88	1.69536	Up	3.9e-86	MKVS1hpi
AT1G10140.1	747	36.09	75.41	1.06316	Up	3.44e-29	MKVS0.25hpi
AT1G10140.1	747	36.09	74.8	1.05144	Up	5.08e-28	MKVS0.5hpi
AT1G10170.1	3897	34.99	71.41	1.02918	Up	4.75e-129	MKVS8hpi
AT1G10210.1	1631	1.98	4.68	1.24101	Up	3.26e-06	MKVS1hpi
AT1G10210.1	1631	1.98	4.59	1.21299	Up	7.78e-06	MKVS8hpi
AT1G10240.1	2295	3.93	7.86	1	Up	8.5963e-10	MKVS2hpi
AT1G10280.1	1897	4.33	1.76	-1.29879	Down	1.15e-06	MKVS0.25hpi
AT1G10300.1	2064	1.21	2.86	1.24101	Up	4.27e-05	MKVS0.5hpi
AT1G10340.1	1980	6.06	1.72	-1.81691	Down	3.88904e-14	MKVS2hpi
AT1G10340.1	1980	6.06	14.22	1.23053	Up	3.28e-18	MKVS24hpi
AT1G10340.1	1980	6.06	13.56	1.16197	Up	2.19e-16	MKVS8hpi
AT1G10340.1	1980	6.06	12.8	1.07875	Up	1.58303e-14	MKVS0hpi
AT1G10340.2	1921	0.001	2.76	11.4305	Up	2.91e-19	MKVS1hpi
AT1G10360.1	907	19.56	4.33	-2.17547	Down	3.52e-24	MKVS12hpi
AT1G10360.1	907	19.56	6.15	-1.66925	Down	2.07e-17	MKVS8hpi
AT1G10360.1	907	19.56	6.96	-1.49075	Down	2.45e-15	MKVS24hpi
AT1G10370.1	962	175.37	67.61	-1.37509	Down	2.99e-112	MKVS0.25hpi
AT1G10370.1	962	175.37	73.59	-1.25282	Down	1.15188e-95	MKVS0hpi
AT1G10370.1	962	175.37	87.48	-1.00338	Down	3.03e-68	MKVS0.5hpi
AT1G10370.1	962	175.37	432.08	1.3009	Up	6.09956e-288	MKVS2hpi
AT1G10390.1	3776	3.21	0.91	-1.81863	Down	7.07e-15	MKVS0.25hpi
AT1G10390.1	3776	3.21	1.16	-1.46845	Down	2.17e-11	MKVS12hpi
AT1G10400.1	1421	2.22	5.26	1.2445	Up	3.94e-06	MKVS1hpi
AT1G10400.1	1421	2.22	5.23	1.23625	Up	9.81e-06	MKVS24hpi
AT1G10410.1	1995	39.87	81.37	1.02919	Up	1.13e-76	MKVS12hpi
AT1G10480.1	1536	1.48	7.94	2.42354	Up	2.93e-20	MKVS8hpi
AT1G10480.1	1536	1.48	6.13	2.05029	Up	1.67e-13	MKVS1hpi
AT1G10480.1	1536	1.48	4.74	1.67929	Up	1.53e-08	MKVS12hpi
AT1G10480.1	1536	1.48	4.72	1.67319	Up	1.47e-08	MKVS0.25hpi
AT1G10480.1	1536	1.48	4	1.4344	Up	5.86e-06	MKVS24hpi
AT1G10490.1	3843	9.94	22.15	1.15599	Up	9.23e-50	MKVS0.5hpi
AT1G10522.1	980	20.19	72.21	1.83856	Up	2.43e-78	MKVS0.5hpi
AT1G10522.2	991	0.001	2.54	11.3106	Up	6.12e-09	MKVS24hpi
AT1G10522.2	991	0.001	1.51	10.5603	Up	7.4149e-06	MKVS2hpi
AT1G10530.1	996	1.71	6.38	1.89956	Up	2.04e-08	MKVS8hpi
AT1G10540.1	1951	2.3	0.4	-2.52356	Down	1.14e-08	MKVS0.5hpi
AT1G10540.1	1951	2.3	0.53	-2.11757	Down	3e-07	MKVS12hpi
AT1G10540.1	1951	2.3	0.59	-1.96285	Down	9.6e-07	MKVS24hpi
AT1G10540.1	1951	2.3	0.59	-1.96285	Down	1.47e-06	MKVS1hpi
AT1G10540.1	1951	2.3	0.79	-1.54171	Down	4.23e-05	MKVS0.25hpi
AT1G10550.1	1068	4.01	0.84	-2.25514	Down	5.4e-07	MKVS1hpi
AT1G10550.1	1068	4.01	1.1	-1.8661	Down	6.45e-06	MKVS8hpi
AT1G10550.1	1068	4.01	1.38	-1.53893	Down	0.000106899	MKVS2hpi
AT1G10560.1	2386	2.77	0.82	-1.75619	Down	3.92e-08	MKVS12hpi
AT1G10560.1	2386	2.77	1.02	-1.44132	Down	1.88e-06	MKVS8hpi
AT1G10560.1	2386	2.77	1.14	-1.28085	Down	1.48e-05	MKVS0.5hpi
AT1G10560.1	2386	2.77	7.02	1.34159	Up	2.03e-13	MKVS1hpi
AT1G10570.1	1936	5.03	0.001	-12.2963	Down	3.6751e-34	MKVS0hpi
AT1G10570.1	1936	5.03	0.001	-12.2963	Down	1.41e-33	MKVS1hpi
AT1G10570.2	1943	6.33	2.51	-1.33452	Down	6.8e-10	MKVS0.5hpi
AT1G10580.1	2073	26.39	90.01	1.77009	Up	1.93e-197	MKVS1hpi
AT1G10580.1	2073	26.39	60.78	1.20361	Up	9.09326e-79	MKVS2hpi
AT1G10585.1	761	45.28	7.24	-2.64481	Down	5.79e-56	MKVS0.5hpi
AT1G10585.1	761	45.28	11.22	-2.0128	Down	4.28e-40	MKVS0.25hpi
AT1G10585.1	761	45.28	197.05	2.12162	Up	1.59e-187	MKVS8hpi
AT1G10585.1	761	45.28	136.86	1.59575	Up	8.3974e-98	MKVS2hpi
AT1G10585.1	761	45.28	113.99	1.33196	Up	8.17e-60	MKVS12hpi
AT1G10585.1	761	45.28	111.06	1.29439	Up	2e-57	MKVS1hpi
AT1G10586.1	771	0.001	1.81	10.8218	Up	2.68e-05	MKVS8hpi
AT1G10590.3	835	2.86	17.24	2.59167	Up	4.46e-25	MKVS12hpi
AT1G10590.3	835	2.86	14.46	2.33798	Up	4.11e-19	MKVS1hpi
AT1G10590.3	835	2.86	10.28	1.84575	Up	1.8e-10	MKVS8hpi
AT1G10590.3	835	2.86	7.8	1.44746	Up	2.22e-06	MKVS0.25hpi
AT1G10590.3	835	2.86	7.22	1.33598	Up	1.6e-05	MKVS0.5hpi
AT1G10600.2	1016	3.43	0.87	-1.97912	Down	1.61e-05	MKVS0.5hpi
AT1G10640.1	1793	3.82	0.59	-2.69479	Down	2.96e-13	MKVS8hpi
AT1G10640.1	1793	3.82	0.59	-2.69479	Down	5.69e-13	MKVS1hpi
AT1G10640.1	1793	3.82	10.12	1.40556	Up	1.23854e-15	MKVS2hpi
AT1G10640.1	1793	3.82	9.37	1.29448	Up	6.12952e-13	MKVS0hpi
AT1G10650.2	1609	1.13	0.001	-10.1421	Down	1e-06	MKVS0.25hpi
AT1G10650.2	1609	1.13	0.001	-10.1421	Down	1.07536e-06	MKVS0hpi
AT1G10657.2	811	4.21	0.57	-2.88479	Down	3.26e-07	MKVS8hpi
AT1G10657.2	811	4.21	0.92	-2.19411	Down	1.58e-05	MKVS1hpi
AT1G10660.2	1648	5.34	1.46	-1.87087	Down	7.07e-11	MKVS1hpi
AT1G10660.4	1625	0.94	0.001	-9.87652	Down	7.88e-06	MKVS12hpi
AT1G10660.4	1625	0.94	0.001	-9.87652	Down	7.88e-06	MKVS0.5hpi
AT1G10660.4	1625	0.94	0.001	-9.87652	Down	8.81e-06	MKVS8hpi
AT1G10660.4	1625	0.94	0.001	-9.87652	Down	1.05e-05	MKVS1hpi
AT1G10660.4	1625	0.94	0.001	-9.87652	Down	7.84974e-06	MKVS2hpi
AT1G10660.4	1625	0.94	0.001	-9.87652	Down	8.45652e-06	MKVS0hpi
AT1G10670.4	1771	1.19	0.001	-10.2167	Down	7.28e-08	MKVS8hpi
AT1G10670.4	1771	1.19	3.38	1.50606	Up	2.19e-06	MKVS1hpi
AT1G10700.1	1518	33.84	73.76	1.12411	Up	1.69e-59	MKVS8hpi
AT1G10740.3	1882	0.001	1.82	10.8297	Up	2.77e-12	MKVS24hpi
AT1G10740.3	1882	0.001	1.03	10.0084	Up	1.98e-07	MKVS8hpi
AT1G10740.3	1882	0.001	0.62	9.27612	Up	9.5e-05	MKVS1hpi
AT1G10750.1	1747	1.04	3.41	1.71319	Up	1.49178e-07	MKVS2hpi
AT1G10750.1	1747	1.04	2.62	1.33298	Up	0.000144815	MKVS0hpi
AT1G10760.1	4670	57.64	28.11	-1.03599	Down	2.02e-125	MKVS12hpi
AT1G10760.1	4670	57.64	28.2	-1.03138	Down	1.68e-124	MKVS8hpi
AT1G10770.1	779	0.24	2.6	3.43741	Up	1.33e-05	MKVS1hpi
AT1G10780.1	1470	3.93	1.21	-1.69952	Down	6.3e-07	MKVS8hpi
AT1G10810.1	1253	1.2	3.39	1.49825	Up	0.000121414	MKVS24hpi
AT1G10820.1	1547	0.001	1.66	10.697	Up	8.86688e-10	MKVS2hpi
AT1G10820.1	1547	0.001	1.63	10.6707	Up	2.22e-09	MKVS1hpi
AT1G10820.1	1547	0.001	1.58	10.6257	Up	6.12e-09	MKVS24hpi
AT1G10820.1	1547	0.001	1.24	10.2761	Up	2.29e-07	MKVS12hpi
AT1G10820.1	1547	0.001	1.06	10.0498	Up	3.27e-06	MKVS8hpi
AT1G10820.1	1547	0.001	1.06	10.0498	Up	3.65e-06	MKVS0.25hpi
AT1G10820.1	1547	0.001	0.81	9.66178	Up	5.94e-05	MKVS0.5hpi
AT1G10820.1	1547	0.001	0.8	9.64386	Up	5.59904e-05	MKVS0hpi
AT1G10820.2	1573	8.26	3.18	-1.37712	Down	1.75e-10	MKVS0.25hpi
AT1G10820.2	1573	8.26	3.84	-1.10504	Down	5.54e-08	MKVS8hpi
AT1G10830.1	1308	17.16	8.12	-1.0795	Down	5.02e-12	MKVS8hpi
AT1G10865.2	564	3.2	11.2	1.80735	Up	3.44e-08	MKVS1hpi
AT1G10865.2	564	3.2	9.8	1.61471	Up	1.54188e-06	MKVS0hpi
AT1G10865.2	564	3.2	8.88	1.47249	Up	2.4e-05	MKVS0.5hpi
AT1G10900.1	2644	16.61	33.35	1.00563	Up	3.91e-41	MKVS12hpi
AT1G10920.1	2847	2.97	0.001	-11.5362	Down	3.17e-30	MKVS24hpi
AT1G10920.1	2847	2.97	0.001	-11.5362	Down	1.8481e-30	MKVS2hpi
AT1G10920.1	2847	2.97	0.76	-1.96639	Down	1.24506e-11	MKVS0hpi
AT1G10920.1	2847	2.97	1.19	-1.3195	Down	3.82e-07	MKVS8hpi
AT1G10920.1	2847	2.97	1.45	-1.03441	Down	2.54e-05	MKVS0.5hpi
AT1G10920.2	2798	0.001	5.34	12.3826	Up	4.95e-53	MKVS24hpi
AT1G10920.2	2798	0.001	3.2	11.6439	Up	1.0404e-32	MKVS2hpi
AT1G10920.2	2798	0.001	2.53	11.3049	Up	8.89e-26	MKVS0.5hpi
AT1G10920.2	2798	0.001	1.82	10.8297	Up	2.16e-18	MKVS8hpi
AT1G10920.2	2798	0.001	1.75	10.7731	Up	5e-18	MKVS1hpi
AT1G10920.2	2798	0.001	1.39	10.4409	Up	2.1815e-14	MKVS0hpi
AT1G10920.2	2798	0.001	1.31	10.3554	Up	1.05e-13	MKVS12hpi
AT1G10930.1	3916	4.65	1.93	-1.26863	Down	3.95e-13	MKVS8hpi
AT1G10960.1	654	390.59	131.88	-1.56643	Down	1.23e-200	MKVS8hpi
AT1G10960.1	654	390.59	176.51	-1.14591	Down	1.51e-118	MKVS0.25hpi
AT1G10960.1	654	390.59	194.65	-1.00477	Down	1.36e-106	MKVS24hpi
AT1G10990.1	832	3.83	17.87	2.22212	Up	1.24e-21	MKVS8hpi
AT1G10990.1	832	3.83	9.82	1.35838	Up	1.68188e-07	MKVS0hpi
AT1G10990.1	832	3.83	9.23	1.26899	Up	2.07e-06	MKVS12hpi
AT1G10990.2	910	1.5	6.58	2.13313	Up	5.69e-09	MKVS8hpi
AT1G10990.2	910	1.5	6.22	2.05195	Up	1.56e-08	MKVS1hpi
AT1G10990.2	910	1.5	6.15	2.03562	Up	7.09e-08	MKVS24hpi
AT1G11050.1	2282	20.73	6.73	-1.62304	Down	1.87e-43	MKVS1hpi
AT1G11050.1	2282	20.73	8.09	-1.35751	Down	5.2759e-34	MKVS2hpi
AT1G11080.1	1943	2.09	0.001	-11.0293	Down	1.04e-14	MKVS8hpi
AT1G11080.1	1943	2.09	0.43	-2.28109	Down	1.63e-07	MKVS12hpi
AT1G11080.1	1943	2.09	0.62	-1.75316	Down	1.84122e-05	MKVS2hpi
AT1G11080.1	1943	2.09	0.64	-1.70736	Down	3.2e-05	MKVS1hpi
AT1G11080.2	1674	0.001	1.75	10.7731	Up	5.36e-11	MKVS0.25hpi
AT1G11100.1	3924	1.14	0.001	-10.1548	Down	2.44e-16	MKVS0.5hpi
AT1G11100.1	3924	1.14	0.001	-10.1548	Down	3.0065e-16	MKVS0hpi
AT1G11100.2	4072	1.52	0.54	-1.49304	Down	1.82e-06	MKVS0.5hpi
AT1G11100.2	4072	1.52	0.69	-1.1394	Down	7.49e-05	MKVS24hpi
AT1G11100.2	4072	1.52	4.48	1.55943	Up	1.5e-17	MKVS8hpi
AT1G11100.2	4072	1.52	3.93	1.37046	Up	1.74576e-13	MKVS0hpi
AT1G11100.2	4072	1.52	3.85	1.34079	Up	1.15e-12	MKVS0.25hpi
AT1G11160.1	3812	1	0.32	-1.64386	Down	5.48e-05	MKVS8hpi
AT1G11170.1	1763	0.94	4.29	2.19024	Up	7.49e-12	MKVS12hpi
AT1G11175.1	798	6.32	12.89	1.02826	Up	3.05e-06	MKVS1hpi
AT1G11185.1	526	35.91	8.65	-2.05361	Down	1.63542e-21	MKVS2hpi
AT1G11185.1	526	35.91	93.16	1.37532	Up	1.78e-36	MKVS0.25hpi
AT1G11185.1	526	35.91	91.35	1.34702	Up	5.25e-35	MKVS1hpi
AT1G11190.1	1274	2.29	0.48	-2.25424	Down	2.66e-05	MKVS12hpi
AT1G11210.1	1213	21.6	8.82	-1.29218	Down	8.46e-18	MKVS12hpi
AT1G11220.1	1093	1.14	3.25	1.51141	Up	0.00022396	MKVS2hpi
AT1G11260.1	1905	31.81	66.28	1.05909	Up	2.56e-63	MKVS1hpi
AT1G11260.1	1905	31.81	65.24	1.03628	Up	1.28e-60	MKVS0.25hpi
AT1G11270.1	1361	1.3	0.22	-2.56294	Down	0.000289396	MKVS0.25hpi
AT1G11280.1	2699	5.34	11.35	1.08778	Up	1.20922e-17	MKVS2hpi
AT1G11280.2	2840	3.37	0.61	-2.46587	Down	9.48e-17	MKVS1hpi
AT1G11280.2	2840	3.37	1	-1.75275	Down	2.2e-11	MKVS12hpi
AT1G11310.1	2198	71.39	33.75	-1.08083	Down	1.44683e-75	MKVS2hpi
AT1G11330.1	2865	4.68	1.57	-1.57574	Down	3.28e-13	MKVS0.25hpi
AT1G11330.2	2950	18.85	6.35	-1.56974	Down	1.90845e-49	MKVS0hpi
AT1G11330.2	2950	18.85	9.19	-1.03643	Down	1.52228e-26	MKVS2hpi
AT1G11350.1	2680	6.44	2.62	-1.29749	Down	8.01e-13	MKVS8hpi
AT1G11360.3	1424	3.07	1.21	-1.34323	Down	0.000263612	MKVS0.25hpi
AT1G11360.4	1295	2.89	5.8	1.00498	Up	0.000118346	MKVS8hpi
AT1G11400.1	1044	2.83	0.001	-11.4666	Down	2.12e-10	MKVS1hpi
AT1G11400.1	1044	2.83	0.63	-2.16738	Down	3.15e-05	MKVS8hpi
AT1G11400.2	1080	12.09	27.79	1.20075	Up	2.39e-19	MKVS1hpi
AT1G11400.2	1080	12.09	27.38	1.17931	Up	8.59e-18	MKVS8hpi
AT1G11400.2	1080	12.09	26.84	1.15057	Up	2.77196e-18	MKVS2hpi
AT1G11400.3	981	1.8	0.001	-10.8138	Down	1.96865e-06	MKVS2hpi
AT1G11400.3	981	1.8	0.001	-10.8138	Down	1.98e-06	MKVS12hpi
AT1G11400.3	981	1.8	0.001	-10.8138	Down	1.98e-06	MKVS0.5hpi
AT1G11400.3	981	1.8	0.001	-10.8138	Down	2e-06	MKVS0.25hpi
AT1G11400.3	981	1.8	0.001	-10.8138	Down	2.24e-06	MKVS8hpi
AT1G11400.3	981	1.8	6.94	1.94694	Up	1.06e-09	MKVS1hpi
AT1G11410.1	2686	3.28	1.17	-1.48719	Down	1.66e-08	MKVS0.5hpi
AT1G11410.1	2686	3.28	1.46	-1.16773	Down	2.27e-06	MKVS24hpi
AT1G11420.1	1815	2.05	4.42	1.10842	Up	1.43e-05	MKVS12hpi
AT1G11430.1	953	91.84	45.86	-1.00189	Down	5.2e-37	MKVS8hpi
AT1G11450.1	1433	2.15	0.22	-3.28876	Down	4.7e-08	MKVS8hpi
AT1G11450.1	1433	2.15	0.57	-1.9153	Down	6.91e-05	MKVS0.5hpi
AT1G11450.2	1035	2.84	0.48	-2.56478	Down	5.34e-06	MKVS8hpi
AT1G11475.1	562	35.47	130.01	1.87395	Up	4.94e-80	MKVS0.5hpi
AT1G11475.1	562	35.47	73.21	1.04544	Up	1.36e-17	MKVS24hpi
AT1G11480.2	2175	0.001	0.98	9.93664	Up	3.81e-08	MKVS1hpi
AT1G11530.1	611	15.8	7.05	-1.16423	Down	9.78854e-06	MKVS2hpi
AT1G11540.1	1320	1.87	8.11	2.11666	Up	4.74e-15	MKVS24hpi
AT1G11540.1	1320	1.87	5.43	1.53791	Up	1.52e-07	MKVS12hpi
AT1G11545.1	1132	19.72	3.97	-2.31245	Down	6.87e-33	MKVS8hpi
AT1G11580.1	1876	228.63	560.97	1.29491	Up	0	MKVS24hpi
AT1G11580.1	1876	228.63	479.71	1.06915	Up	0	MKVS8hpi
AT1G11600.1	1771	2.06	0.1	-4.36457	Down	8.18e-11	MKVS8hpi
AT1G11600.1	1771	2.06	0.15	-3.77961	Down	4.97e-10	MKVS0.5hpi
AT1G11600.1	1771	2.06	0.19	-3.43857	Down	3.05e-09	MKVS0.25hpi
AT1G11600.1	1771	2.06	0.34	-2.59904	Down	2.24e-07	MKVS12hpi
AT1G11600.1	1771	2.06	0.35	-2.55722	Down	3.97e-07	MKVS1hpi
AT1G11600.1	1771	2.06	0.45	-2.19465	Down	2.59e-06	MKVS24hpi
AT1G11670.1	1964	52	12.99	-2.00111	Down	1.09e-124	MKVS12hpi
AT1G11670.1	1964	52	17.48	-1.57281	Down	2.9353e-88	MKVS2hpi
AT1G11670.1	1964	52	155.93	1.58431	Up	2.31e-278	MKVS0.25hpi
AT1G11700.1	877	18.54	4.16	-2.15599	Down	2.48e-21	MKVS1hpi
AT1G11700.1	877	18.54	4.39	-2.07835	Down	4.62e-21	MKVS8hpi
AT1G11700.1	877	18.54	4.56	-2.02354	Down	3.55e-20	MKVS0.25hpi
AT1G11700.1	877	18.54	5.6	-1.72714	Down	1.36e-16	MKVS0.5hpi
AT1G11700.1	877	18.54	7.35	-1.33483	Down	9.19e-12	MKVS12hpi
AT1G11700.1	877	18.54	8.72	-1.08824	Down	2.67e-09	MKVS24hpi
AT1G11720.1	3609	0.33	0.001	-8.36632	Down	6.65016e-05	MKVS0hpi
AT1G11720.1	3609	0.33	0.001	-8.36632	Down	6.27e-05	MKVS12hpi
AT1G11720.1	3609	0.33	0.001	-8.36632	Down	6.27e-05	MKVS0.5hpi
AT1G11720.1	3609	0.33	0.001	-8.36632	Down	6.32e-05	MKVS0.25hpi
AT1G11720.1	3609	0.33	0.001	-8.36632	Down	6.88e-05	MKVS8hpi
AT1G11720.1	3609	0.33	1.92	2.54057	Up	7.72e-13	MKVS24hpi
AT1G11720.1	3609	0.33	1.56	2.24101	Up	1.73548e-09	MKVS2hpi
AT1G11720.1	3609	0.33	1.04	1.65605	Up	8.98e-05	MKVS1hpi
AT1G11750.1	1268	63.83	25.96	-1.29794	Down	1.13e-52	MKVS8hpi
AT1G11750.2	1338	0.001	3.83	11.9031	Up	3.12e-18	MKVS12hpi
AT1G11750.2	1338	0.001	3.65	11.8337	Up	1.25e-17	MKVS0.5hpi
AT1G11750.2	1338	0.001	2.25	11.1357	Up	2.74904e-11	MKVS2hpi
AT1G11750.2	1338	0.001	1.72	10.7482	Up	1.87e-08	MKVS1hpi
AT1G11750.2	1338	0.001	1.29	10.3332	Up	1.7001e-06	MKVS0hpi
AT1G11750.2	1338	0.001	1.22	10.2527	Up	3.27e-06	MKVS8hpi
AT1G11840.1	1296	231.3	88.14	-1.3919	Down	6.5128e-206	MKVS0hpi
AT1G11840.2	1504	204.36	79.26	-1.36645	Down	8.89796e-208	MKVS0hpi
AT1G11840.2	1504	204.36	94.66	-1.11029	Down	1.21e-151	MKVS0.5hpi
AT1G11840.2	1504	204.36	98.16	-1.05791	Down	5.3e-141	MKVS12hpi
AT1G11840.2	1504	204.36	100.28	-1.02708	Down	2.78e-129	MKVS1hpi
AT1G11840.3	1249	0.001	146.47	17.1602	Up	0	MKVS0hpi
AT1G11840.3	1249	0.001	113.62	16.7939	Up	0	MKVS1hpi
AT1G11840.3	1249	0.001	30.72	14.9069	Up	3.2e-133	MKVS0.5hpi
AT1G11840.3	1249	0.001	16.71	14.0284	Up	9.62822e-74	MKVS2hpi
AT1G11840.6	1459	3.03	0.44	-2.78374	Down	5.22e-09	MKVS1hpi
AT1G11840.6	1459	3.03	0.82	-1.88562	Down	2.01e-06	MKVS12hpi
AT1G11840.6	1459	3.03	0.84	-1.85086	Down	2.56e-06	MKVS8hpi
AT1G11840.6	1459	3.03	0.86	-1.81691	Down	4.79e-06	MKVS0.5hpi
AT1G11850.1	582	15.55	0.02	-9.6027	Down	2.68e-28	MKVS1hpi
AT1G11850.1	582	15.55	0.47	-5.04811	Down	1.26e-25	MKVS8hpi
AT1G11850.1	582	15.55	4.26	-1.86799	Down	2.26e-10	MKVS0.5hpi
AT1G11850.2	675	8.24	2.81	-1.55207	Down	1.19e-05	MKVS8hpi
AT1G11850.2	675	8.24	19.18	1.21889	Up	9.32914e-10	MKVS2hpi
AT1G11850.4	591	0.001	7.04	12.7814	Up	2.54e-14	MKVS1hpi
AT1G11850.4	591	0.001	2.31	11.1737	Up	5.94e-05	MKVS0.5hpi
AT1G11860.1	1600	359.59	73.71	-2.28642	Down	0	MKVS8hpi
AT1G11860.1	1600	359.59	162.74	-1.14378	Down	5.33e-299	MKVS12hpi
AT1G11860.2	1582	4.72	0.83	-2.5076	Down	3.35e-13	MKVS0.25hpi
AT1G11860.2	1582	4.72	0.97	-2.28273	Down	4.88e-12	MKVS8hpi
AT1G11860.2	1582	4.72	1.97	-1.26059	Down	7.57e-06	MKVS12hpi
AT1G11860.2	1582	4.72	14.57	1.62614	Up	1.75532e-23	MKVS0hpi
AT1G11860.2	1582	4.72	11.95	1.34015	Up	6.83e-15	MKVS0.5hpi
AT1G11860.2	1582	4.72	11.27	1.25563	Up	2.67184e-13	MKVS2hpi
AT1G11860.3	1666	2.17	0.001	-11.0835	Down	4.9e-13	MKVS0.5hpi
AT1G11860.3	1666	2.17	0.72	-1.59163	Down	0.000191124	MKVS1hpi
AT1G11870.1	1770	1.71	3.42	1	Up	0.000267226	MKVS2hpi
AT1G11910.1	1970	315.09	155.66	-1.01737	Down	1.84e-260	MKVS1hpi
AT1G11915.1	1203	1.69	0.07	-4.59352	Down	1.86e-06	MKVS8hpi
AT1G11925.1	803	3.54	0.45	-2.97575	Down	2.04e-06	MKVS0.5hpi
AT1G11925.1	803	3.54	0.55	-2.68625	Down	7.75556e-06	MKVS2hpi
AT1G11925.1	803	3.54	17.38	2.29561	Up	8.59e-21	MKVS8hpi
AT1G11925.1	803	3.54	11.26	1.66939	Up	3.24356e-10	MKVS0hpi
AT1G11960.1	2660	38.93	5.35	-2.86327	Down	2.44e-195	MKVS12hpi
AT1G11960.1	2660	38.93	6.41	-2.60249	Down	3.2721e-175	MKVS2hpi
AT1G11960.1	2660	38.93	8.21	-2.24543	Down	2.29e-148	MKVS24hpi
AT1G12010.1	1293	18.75	7.65	-1.29336	Down	2.85694e-16	MKVS2hpi
AT1G12010.1	1293	18.75	60.64	1.69338	Up	2.24e-74	MKVS24hpi
AT1G12020.1	876	6.01	2.54	-1.24254	Down	0.000289582	MKVS0.25hpi
AT1G12020.1	876	6.01	14.67	1.28743	Up	7.49e-10	MKVS0.5hpi
AT1G12020.1	876	6.01	13	1.11307	Up	1.01937e-07	MKVS2hpi
AT1G12020.1	876	6.01	12.38	1.04257	Up	1.87e-06	MKVS12hpi
AT1G12030.1	994	0.45	4.99	3.47104	Up	2.79e-12	MKVS0.5hpi
AT1G12040.1	2444	5.54	0.38	-3.86581	Down	2.06388e-34	MKVS0hpi
AT1G12040.1	2444	5.54	0.68	-3.02628	Down	1.21e-27	MKVS1hpi
AT1G12040.1	2444	5.54	1.26	-2.13646	Down	1.51e-19	MKVS0.5hpi
AT1G12040.1	2444	5.54	1.7	-1.70435	Down	1.11766e-14	MKVS2hpi
AT1G12040.1	2444	5.54	1.95	-1.50641	Down	1.64e-12	MKVS0.25hpi
AT1G12040.1	2444	5.54	1.99	-1.47712	Down	2.94e-12	MKVS8hpi
AT1G12040.1	2444	5.54	2.48	-1.15955	Down	7.48e-09	MKVS12hpi
AT1G12080.2	701	45.51	2.14	-4.4105	Down	3.33e-80	MKVS8hpi
AT1G12080.2	701	45.51	14.85	-1.61572	Down	1.07e-27	MKVS12hpi
AT1G12090.1	879	504.5	127.33	-1.98628	Down	0	MKVS8hpi
AT1G12110.1	2136	173.92	44.68	-1.96072	Down	0	MKVS0.25hpi
AT1G12110.1	2136	173.92	59.71	-1.54238	Down	0	MKVS0hpi
AT1G12110.1	2136	173.92	62.34	-1.48019	Down	3.48e-293	MKVS0.5hpi
AT1G12110.1	2136	173.92	70.33	-1.30621	Down	5.47e-236	MKVS1hpi
AT1G12150.1	1759	2.51	0.85	-1.56215	Down	3.9e-05	MKVS8hpi
AT1G12150.1	1759	2.51	0.88	-1.51211	Down	6.23e-05	MKVS12hpi
AT1G12210.1	2658	1.83	3.88	1.08421	Up	1.18e-06	MKVS12hpi
AT1G12220.1	2883	2.39	0.001	-11.2228	Down	1.31449e-24	MKVS0hpi
AT1G12220.1	2883	2.39	0.001	-11.2228	Down	3.44e-24	MKVS1hpi
AT1G12220.1	2883	2.39	0.05	-5.57894	Down	3.89602e-23	MKVS2hpi
AT1G12220.1	2883	2.39	0.82	-1.54331	Down	2.95e-07	MKVS8hpi
AT1G12220.2	2965	0.55	0.001	-9.10329	Down	2e-06	MKVS0.25hpi
AT1G12220.2	2965	0.55	2.47	2.16701	Up	9.42876e-12	MKVS0hpi
AT1G12220.2	2965	0.55	2.06	1.90514	Up	2.04e-08	MKVS8hpi
AT1G12220.2	2965	0.55	1.77	1.68625	Up	1.26e-06	MKVS1hpi
AT1G12220.2	2965	0.55	1.44	1.38857	Up	0.000156521	MKVS12hpi
AT1G12230.1	1552	60.59	21.49	-1.49541	Down	6.53e-76	MKVS8hpi
AT1G12230.1	1552	60.59	25	-1.27715	Down	8.67e-60	MKVS12hpi
AT1G12230.2	1720	0.21	2.65	3.65753	Up	4.4548e-12	MKVS0hpi
AT1G12240.1	2229	42.83	19.01	-1.17186	Down	4.43e-55	MKVS24hpi
AT1G12240.1	2229	42.83	19.32	-1.14853	Down	1.75e-52	MKVS12hpi
AT1G12240.1	2229	42.83	20.81	-1.04134	Down	9.9e-45	MKVS0.5hpi
AT1G12250.1	1051	15.04	6.18	-1.28313	Down	4.63e-11	MKVS12hpi
AT1G12250.1	1051	15.04	6.62	-1.1839	Down	6.97e-10	MKVS8hpi
AT1G12250.2	1046	0.44	3.69	3.06805	Up	6.06156e-09	MKVS0hpi
AT1G12250.2	1046	0.44	3.14	2.83519	Up	2.37112e-07	MKVS2hpi
AT1G12250.2	1046	0.44	2.82	2.68012	Up	2.31e-06	MKVS0.5hpi
AT1G12290.1	2889	1.06	0.05	-4.40599	Down	3.09e-10	MKVS0.25hpi
AT1G12290.1	2889	1.06	2.66	1.32736	Up	1.52e-06	MKVS8hpi
AT1G12290.2	3461	0.15	2.03	3.75845	Up	1.18e-19	MKVS0.25hpi
AT1G12290.2	3461	0.15	0.72	2.26303	Up	2.14e-05	MKVS0.5hpi
AT1G12290.2	3461	0.15	0.6	2	Up	0.000275534	MKVS8hpi
AT1G12320.1	841	1.73	7.93	2.19655	Up	8.73554e-11	MKVS2hpi
AT1G12320.1	841	1.73	4.92	1.50789	Up	0.000110568	MKVS12hpi
AT1G12320.1	841	1.73	4.92	1.50789	Up	0.000137308	MKVS8hpi
AT1G12330.1	1655	3.99	1.5	-1.41143	Down	4.43e-06	MKVS1hpi
AT1G12330.1	1655	3.99	8.87	1.15255	Up	6.17016e-10	MKVS2hpi
AT1G12370.2	1726	3.25	1.32	-1.2999	Down	7.31e-05	MKVS8hpi
AT1G12380.1	2871	3.15	8.6	1.44898	Up	1.12894e-21	MKVS2hpi
AT1G12430.2	3224	0.68	0.001	-9.40939	Down	3.12e-08	MKVS12hpi
AT1G12430.2	3224	0.68	0.001	-9.40939	Down	3.12e-08	MKVS0.5hpi
AT1G12430.2	3224	0.68	0.001	-9.40939	Down	3.67e-08	MKVS8hpi
AT1G12440.2	1372	5.9	14.99	1.34521	Up	1.35e-15	MKVS8hpi
AT1G12460.1	3289	3.64	1.47	-1.30812	Down	1.81e-09	MKVS0.25hpi
AT1G12460.1	3289	3.64	1.65	-1.14147	Down	6.62e-08	MKVS8hpi
AT1G12520.1	1160	5.94	29.05	2.29	Up	2.54e-50	MKVS12hpi
AT1G12520.1	1160	5.94	23.09	1.95873	Up	7.43e-32	MKVS24hpi
AT1G12520.1	1160	5.94	17.66	1.57195	Up	1.09e-19	MKVS0.5hpi
AT1G12520.1	1160	5.94	17.51	1.55964	Up	7.43e-19	MKVS8hpi
AT1G12520.1	1160	5.94	14.15	1.25227	Up	5.73e-12	MKVS1hpi
AT1G12520.1	1160	5.94	12.04	1.0193	Up	4.56218e-08	MKVS0hpi
AT1G12520.2	1229	3.94	0.44	-3.16262	Down	6.04e-11	MKVS0.25hpi
AT1G12520.2	1229	3.94	7.9	1.00366	Up	9.7e-06	MKVS12hpi
AT1G12550.1	1177	4.97	2.21	-1.1692	Down	0.000180771	MKVS8hpi
AT1G12560.1	1033	6.76	1.28	-2.40088	Down	1.66241e-11	MKVS0hpi
AT1G12560.1	1033	6.76	1.54	-2.13409	Down	3.04e-10	MKVS0.5hpi
AT1G12560.1	1033	6.76	2.13	-1.66617	Down	1.2e-07	MKVS0.25hpi
AT1G12560.1	1033	6.76	3	-1.17206	Down	5e-05	MKVS12hpi
AT1G12560.1	1033	6.76	3.06	-1.14349	Down	0.000101425	MKVS1hpi
AT1G12570.1	2027	0.55	0.001	-9.10329	Down	0.000125174	MKVS0.5hpi
AT1G12570.1	2027	0.55	0.001	-9.10329	Down	0.000136525	MKVS8hpi
AT1G12610.1	1074	50.96	0.001	-15.6371	Down	8.79e-185	MKVS12hpi
AT1G12610.1	1074	50.96	2.34	-4.44478	Down	2.3703e-143	MKVS2hpi
AT1G12610.1	1074	50.96	5.28	-3.27076	Down	1.69e-113	MKVS24hpi
AT1G12610.1	1074	50.96	160.89	1.65864	Up	4.57e-166	MKVS0.25hpi
AT1G12650.3	1168	0.51	4.68	3.19794	Up	3.21886e-13	MKVS0hpi
AT1G12650.3	1168	0.51	3.61	2.82343	Up	1.69e-09	MKVS12hpi
AT1G12740.1	1887	8.52	3.16	-1.43093	Down	1.32e-13	MKVS8hpi
AT1G12740.1	1887	8.52	3.96	-1.10535	Down	1.77e-09	MKVS0.5hpi
AT1G12740.1	1887	8.52	4.06	-1.06937	Down	6.41744e-09	MKVS0hpi
AT1G12740.1	1887	8.52	20.89	1.29389	Up	5.88e-28	MKVS1hpi
AT1G12750.1	1354	7.03	3.27	-1.10423	Down	3.34e-06	MKVS8hpi
AT1G12750.2	1602	0.001	2.87	11.4868	Up	8.1383e-17	MKVS0hpi
AT1G12750.2	1602	0.001	2.19	11.0967	Up	8.89e-13	MKVS1hpi
AT1G12750.2	1602	0.001	1.65	10.6883	Up	8.81e-10	MKVS0.5hpi
AT1G12750.3	1608	4.42	0.001	-12.1098	Down	6.61016e-25	MKVS0hpi
AT1G12750.3	1608	4.42	9.25	1.06541	Up	3.57448e-09	MKVS2hpi
AT1G12775.1	2024	1.83	0.52	-1.81526	Down	2.71e-05	MKVS8hpi
AT1G12780.1	1462	68.13	33.75	-1.0134	Down	2.60116e-42	MKVS2hpi
AT1G12790.1	1172	2.5	8.5	1.76553	Up	1.55e-11	MKVS8hpi
AT1G12790.1	1172	2.5	5.44	1.12168	Up	8.56e-05	MKVS1hpi
AT1G12790.1	1172	2.5	5.4	1.11103	Up	0.000119061	MKVS12hpi
AT1G12800.1	2673	53.08	15.3	-1.79464	Down	1.58e-150	MKVS8hpi
AT1G12805.1	523	41.89	148.09	1.8218	Up	4.91e-72	MKVS24hpi
AT1G12805.1	523	41.89	130.42	1.63849	Up	8.71e-64	MKVS1hpi
AT1G12805.1	523	41.89	98.68	1.23615	Up	3.19e-30	MKVS8hpi
AT1G12805.1	523	41.89	97.32	1.21613	Up	3.5e-31	MKVS0.5hpi
AT1G12810.1	768	43.98	103.13	1.22954	Up	4.31e-50	MKVS1hpi
AT1G12860.1	1976	7.08	0.97	-2.86769	Down	2.66e-27	MKVS8hpi
AT1G12860.1	1976	7.08	2.27	-1.64106	Down	5.46e-14	MKVS1hpi
AT1G12860.1	1976	7.08	2.56	-1.46761	Down	2.38e-12	MKVS0.25hpi
AT1G12900.1	1501	433.69	75.23	-2.52728	Down	0	MKVS8hpi
AT1G12900.1	1501	433.69	163.7	-1.40561	Down	0	MKVS12hpi
AT1G12900.3	1389	0.001	35.57	15.1184	Up	3.92428e-173	MKVS0hpi
AT1G12900.3	1389	0.001	25.13	14.6171	Up	1.78e-121	MKVS1hpi
AT1G12900.3	1389	0.001	2.11	11.043	Up	1.78e-10	MKVS8hpi
AT1G12900.4	1381	0.001	0.81	9.66178	Up	0.000226552	MKVS0hpi
AT1G12900.4	1381	0.001	0.78	9.60733	Up	0.000239164	MKVS2hpi
AT1G12940.1	1762	0.44	2.51	2.51211	Up	2.29e-08	MKVS24hpi
AT1G12940.1	1762	0.44	2.01	2.19162	Up	3.19e-06	MKVS12hpi
AT1G12950.1	1824	19.65	2.42	-3.02145	Down	1.54e-71	MKVS24hpi
AT1G12950.1	1824	19.65	4.67	-2.07303	Down	9.16e-47	MKVS0.5hpi
AT1G12950.1	1824	19.65	5.01	-1.97165	Down	5.87e-44	MKVS12hpi
AT1G12950.1	1824	19.65	51.75	1.39703	Up	3.24e-72	MKVS1hpi
AT1G12950.1	1824	19.65	48.85	1.31383	Up	8.21e-63	MKVS0.25hpi
AT1G12950.1	1824	19.65	41.48	1.07789	Up	1.00227e-40	MKVS2hpi
AT1G12990.1	2035	15.21	7.42	-1.03553	Down	1.98e-15	MKVS12hpi
AT1G12990.1	2035	15.21	31.61	1.05536	Up	6.76e-33	MKVS0.5hpi
AT1G13000.1	1901	2.62	0.6	-2.12653	Down	8.13074e-08	MKVS0hpi
AT1G13000.1	1901	2.62	0.84	-1.64111	Down	5.07e-06	MKVS0.5hpi
AT1G13000.1	1901	2.62	0.98	-1.41871	Down	4.11e-05	MKVS0.25hpi
AT1G13000.1	1901	2.62	1.02	-1.361	Down	7.43364e-05	MKVS2hpi
AT1G13030.1	2196	4.23	8.95	1.08123	Up	1.67e-11	MKVS0.5hpi
AT1G13040.1	1554	1.85	4.24	1.19654	Up	3.04e-05	MKVS12hpi
AT1G13050.1	1361	1.18	0.001	-10.2046	Down	3.95e-06	MKVS12hpi
AT1G13050.1	1361	1.18	0.001	-10.2046	Down	3.95e-06	MKVS0.5hpi
AT1G13050.1	1361	1.18	0.001	-10.2046	Down	4.36e-06	MKVS24hpi
AT1G13050.2	1149	1.68	6.11	1.86271	Up	1.53e-09	MKVS0.5hpi
AT1G13050.2	1149	1.68	6.08	1.85561	Up	2.43e-09	MKVS1hpi
AT1G13050.2	1149	1.68	5.54	1.72142	Up	1.13e-07	MKVS24hpi
AT1G13050.2	1149	1.68	5.09	1.5992	Up	5.54964e-07	MKVS2hpi
AT1G13050.2	1149	1.68	4.59	1.45003	Up	1.05e-05	MKVS12hpi
AT1G13050.2	1149	1.68	4.41	1.39232	Up	3.02108e-05	MKVS0hpi
AT1G13080.1	1667	18.13	5.22	-1.79626	Down	1.22e-32	MKVS0.5hpi
AT1G13080.1	1667	18.13	5.68	-1.67442	Down	1.35e-29	MKVS0.25hpi
AT1G13080.1	1667	18.13	7.54	-1.26574	Down	1.93e-19	MKVS1hpi
AT1G13090.1	1656	13.6	4.92	-1.46688	Down	2.04e-18	MKVS1hpi
AT1G13090.1	1656	13.6	6.59	-1.04526	Down	5.63e-12	MKVS24hpi
AT1G13100.1	1532	2.39	13.93	2.54311	Up	1.18e-36	MKVS12hpi
AT1G13100.1	1532	2.39	7.62	1.67278	Up	2.61e-12	MKVS24hpi
AT1G13110.1	1743	22.4	157.09	2.81002	Up	0	MKVS12hpi
AT1G13110.1	1743	22.4	108.93	2.28183	Up	9.28e-269	MKVS24hpi
AT1G13110.1	1743	22.4	88.59	1.98365	Up	2.23e-186	MKVS8hpi
AT1G13140.2	1631	0.001	0.87	9.76487	Up	1.13e-05	MKVS1hpi
AT1G13210.1	4065	40.76	8.03	-2.34368	Down	3.92378e-250	MKVS2hpi
AT1G13250.1	1441	5.23	0.8	-2.70874	Down	2.38e-14	MKVS8hpi
AT1G13300.1	1237	13.65	41.8	1.6146	Up	1.19e-48	MKVS12hpi
AT1G13300.1	1237	13.65	31.5	1.20645	Up	3.67e-23	MKVS24hpi
AT1G13320.3	2128	4.39	1.35	-1.70126	Down	1.69613e-10	MKVS0hpi
AT1G13320.3	2128	4.39	1.79	-1.29426	Down	1.7e-07	MKVS0.5hpi
AT1G13320.3	2128	4.39	2.18	-1.00989	Down	2.16062e-05	MKVS2hpi
AT1G13340.1	1479	40.22	7.01	-2.52043	Down	4.97524e-95	MKVS2hpi
AT1G13340.1	1479	40.22	105.22	1.38742	Up	7.27222e-118	MKVS0hpi
AT1G13340.1	1479	40.22	88.31	1.13466	Up	4.71e-70	MKVS8hpi
AT1G13350.2	2535	1.45	5.95	2.03684	Up	1.09e-20	MKVS24hpi
AT1G13350.2	2535	1.45	5.32	1.87537	Up	2.60516e-17	MKVS0hpi
AT1G13350.2	2535	1.45	4.67	1.68737	Up	1.64e-13	MKVS1hpi
AT1G13350.2	2535	1.45	4.56	1.65298	Up	7.25e-13	MKVS0.25hpi
AT1G13350.2	2535	1.45	4.04	1.4783	Up	3.95e-10	MKVS12hpi
AT1G13360.1	937	69.71	142.47	1.03122	Up	3.1e-60	MKVS8hpi
AT1G13360.3	721	1.34	12.81	3.25697	Up	7.1e-20	MKVS8hpi
AT1G13360.3	721	1.34	8.07	2.59034	Up	8.13e-11	MKVS12hpi
AT1G13360.3	721	1.34	4.7	1.81043	Up	3.6696e-05	MKVS2hpi
AT1G13380.1	775	25.15	59.08	1.23211	Up	2.75e-29	MKVS0.5hpi
AT1G13390.1	665	25.11	10.46	-1.26338	Down	3.09414e-10	MKVS2hpi
AT1G13390.2	1169	25.78	51.72	1.00447	Up	7e-29	MKVS1hpi
AT1G13400.1	781	0.001	1.36	10.4094	Up	0.000239164	MKVS2hpi
AT1G13420.1	1213	24.23	2.96	-3.03313	Down	9.44e-58	MKVS0.5hpi
AT1G13420.1	1213	24.23	3.24	-2.90273	Down	1.0329e-54	MKVS0hpi
AT1G13420.1	1213	24.23	3.55	-2.7709	Down	1.98e-51	MKVS1hpi
AT1G13420.1	1213	24.23	6.36	-1.9297	Down	2.01e-34	MKVS12hpi
AT1G13420.1	1213	24.23	7.55	-1.68225	Down	1.84e-28	MKVS0.25hpi
AT1G13420.1	1213	24.23	11.22	-1.11072	Down	5.68e-16	MKVS8hpi
AT1G13420.1	1213	24.23	11.8	-1.03801	Down	8.24968e-14	MKVS2hpi
AT1G13430.1	1248	2.19	0.36	-2.60486	Down	9.24e-06	MKVS8hpi
AT1G13440.2	1355	0.94	0.001	-9.87652	Down	6.27e-05	MKVS12hpi
AT1G13440.2	1355	0.94	0.001	-9.87652	Down	6.27e-05	MKVS0.5hpi
AT1G13440.2	1355	0.94	0.001	-9.87652	Down	6.32e-05	MKVS0.25hpi
AT1G13440.2	1355	0.94	0.001	-9.87652	Down	6.78e-05	MKVS24hpi
AT1G13440.2	1355	0.94	0.001	-9.87652	Down	6.88e-05	MKVS8hpi
AT1G13440.2	1355	0.94	0.001	-9.87652	Down	7.95e-05	MKVS1hpi
AT1G13440.2	1355	0.94	0.001	-9.87652	Down	6.25006e-05	MKVS2hpi
AT1G13440.2	1355	0.94	0.001	-9.87652	Down	6.65016e-05	MKVS0hpi
AT1G13448.1	592	1.93	7.16	1.89136	Up	4.41e-06	MKVS1hpi
AT1G13448.1	592	1.93	6.99	1.85669	Up	7.57e-06	MKVS0.25hpi
AT1G13450.2	1592	0.28	1.54	2.45943	Up	3.64e-05	MKVS0.25hpi
AT1G13450.3	1737	2.5	6.67	1.41576	Up	1.78e-10	MKVS1hpi
AT1G13460.2	1951	4.83	2.11	-1.19478	Down	1e-06	MKVS0.5hpi
AT1G13470.1	1272	2.01	0.27	-2.89616	Down	6.42642e-06	MKVS2hpi
AT1G13470.1	1272	2.01	8.3	2.04592	Up	3.27e-14	MKVS24hpi
AT1G13470.1	1272	2.01	8.12	2.01428	Up	3.25e-14	MKVS12hpi
AT1G13480.1	1340	3.48	83.49	4.58444	Up	4e-308	MKVS12hpi
AT1G13480.1	1340	3.48	49.38	3.82677	Up	3.96e-157	MKVS24hpi
AT1G13480.1	1340	3.48	25.24	2.85855	Up	1.93e-63	MKVS8hpi
AT1G13480.1	1340	3.48	15.27	2.13354	Up	3.47468e-29	MKVS0hpi
AT1G13520.1	1268	18.03	1.83	-3.30048	Down	7.76862e-49	MKVS2hpi
AT1G13520.1	1268	18.03	6.68	-1.43248	Down	3.38e-18	MKVS0.5hpi
AT1G13520.1	1268	18.03	108.59	2.59042	Up	1.06e-226	MKVS8hpi
AT1G13520.1	1268	18.03	73.51	2.02754	Up	4.48108e-119	MKVS0hpi
AT1G13520.1	1268	18.03	55.28	1.61636	Up	1.59e-65	MKVS12hpi
AT1G13530.1	1158	2.07	10.94	2.40191	Up	8.06e-21	MKVS12hpi
AT1G13530.1	1158	2.07	9.57	2.20889	Up	3.91e-16	MKVS24hpi
AT1G13530.1	1158	2.07	5.66	1.45117	Up	2.16e-06	MKVS8hpi
AT1G13540.1	1254	0.63	6.35	3.33333	Up	1.57e-18	MKVS12hpi
AT1G13540.1	1254	0.63	5.11	3.0199	Up	1.57e-13	MKVS24hpi
AT1G13550.1	1270	0.21	7.17	5.09351	Up	1.08e-27	MKVS12hpi
AT1G13550.1	1270	0.21	4.05	4.26946	Up	2.23e-14	MKVS24hpi
AT1G13550.1	1270	0.21	1.76	3.06711	Up	1.26e-05	MKVS8hpi
AT1G13560.2	1649	0.001	0.9	9.81378	Up	6.8791e-06	MKVS0hpi
AT1G13580.3	1567	1.05	3.69	1.81323	Up	1.5e-07	MKVS24hpi
AT1G13580.3	1567	1.05	3.64	1.79355	Up	1.00679e-07	MKVS0hpi
AT1G13580.3	1567	1.05	2.61	1.31366	Up	0.000271622	MKVS12hpi
AT1G13590.1	422	15.79	39.02	1.3052	Up	2.04e-12	MKVS1hpi
AT1G13590.1	422	15.79	35.61	1.17327	Up	1.68e-09	MKVS12hpi
AT1G13600.1	683	5.05	0.8	-2.65821	Down	9.99e-07	MKVS0.5hpi
AT1G13630.1	2421	0.78	0.001	-9.60733	Down	2.8e-07	MKVS24hpi
AT1G13630.1	2421	0.78	0.001	-9.60733	Down	3.57e-07	MKVS1hpi
AT1G13630.1	2421	0.78	0.12	-2.70044	Down	0.000103423	MKVS8hpi
AT1G13630.2	2721	0.001	0.86	9.74819	Up	6.12e-09	MKVS24hpi
AT1G13630.2	2721	0.001	0.85	9.73132	Up	1.2e-08	MKVS8hpi
AT1G13630.2	2721	0.001	0.83	9.69697	Up	1.42772e-08	MKVS2hpi
AT1G13630.2	2721	0.001	0.64	9.32193	Up	6.55e-07	MKVS1hpi
AT1G13630.2	2721	0.001	0.56	9.12928	Up	7.39e-06	MKVS12hpi
AT1G13630.2	2721	0.001	0.55	9.10329	Up	7.39e-06	MKVS0.5hpi
AT1G13650.1	1174	1.13	0.001	-10.1421	Down	3.47e-05	MKVS8hpi
AT1G13650.1	1174	1.13	0.001	-10.1421	Down	3.34414e-05	MKVS0hpi
AT1G13650.1	1174	1.13	0.07	-4.01282	Down	0.000282158	MKVS12hpi
AT1G13650.2	1194	0.001	4.47	12.1261	Up	3.03606e-19	MKVS0hpi
AT1G13670.1	811	5.87	2.32	-1.33924	Down	0.000277354	MKVS0.25hpi
AT1G13700.1	1018	8.1	1.62	-2.32193	Down	7.59162e-13	MKVS2hpi
AT1G13700.1	1018	8.1	3.38	-1.2609	Down	4.52e-06	MKVS1hpi
AT1G13700.1	1018	8.1	3.56	-1.18604	Down	9.06e-06	MKVS0.5hpi
AT1G13710.1	1826	3.98	0.43	-3.21036	Down	2.2e-16	MKVS8hpi
AT1G13710.1	1826	3.98	0.52	-2.93618	Down	2.91e-15	MKVS12hpi
AT1G13710.1	1826	3.98	0.66	-2.59223	Down	1.62e-13	MKVS0.5hpi
AT1G13710.1	1826	3.98	1.6	-1.3147	Down	4.65e-06	MKVS1hpi
AT1G13710.1	1826	3.98	1.69	-1.23575	Down	1.11e-05	MKVS0.25hpi
AT1G13750.1	2082	10.34	4.44	-1.2196	Down	6.3536e-14	MKVS2hpi
AT1G13770.2	1619	0.73	0.001	-9.51175	Down	0.000132245	MKVS0hpi
AT1G13790.1	2407	2.39	5.24	1.13256	Up	2.1e-08	MKVS0.5hpi
AT1G13810.1	1189	7.23	14.73	1.02669	Up	1.38e-09	MKVS0.5hpi
AT1G13820.1	1286	26.33	11.52	-1.19257	Down	2.75e-20	MKVS8hpi
AT1G13830.1	832	6.36	1.54	-2.0461	Down	2.25e-07	MKVS1hpi
AT1G13830.1	832	6.36	2.04	-1.64046	Down	7.06e-06	MKVS0.25hpi
AT1G13830.1	832	6.36	2.05	-1.6334	Down	6.9e-06	MKVS0.5hpi
AT1G13830.1	832	6.36	24.44	1.94215	Up	6.37e-25	MKVS12hpi
AT1G13830.1	832	6.36	14.39	1.17797	Up	6.27e-08	MKVS8hpi
AT1G13830.1	832	6.36	13.97	1.13523	Up	5.01e-07	MKVS24hpi
AT1G13860.1	2819	0.001	0.4	8.64386	Up	0.000109048	MKVS8hpi
AT1G13860.2	2528	0.86	2.73	1.66649	Up	2.65342e-08	MKVS2hpi
AT1G13860.2	2528	0.86	2.32	1.43172	Up	4.88936e-06	MKVS0hpi
AT1G13860.3	2740	6.32	2.92	-1.11396	Down	2.23e-10	MKVS8hpi
AT1G13860.4	2629	1.68	0.001	-10.7142	Down	6.73e-16	MKVS8hpi
AT1G13860.4	2629	1.68	0.59	-1.50967	Down	7.13908e-05	MKVS0hpi
AT1G13860.4	2629	1.68	3.68	1.13124	Up	1.29e-06	MKVS24hpi
AT1G13910.1	1341	3.08	1.17	-1.39642	Down	0.000303534	MKVS0.5hpi
AT1G13930.1	684	287.7	118.44	-1.28041	Down	2.08e-112	MKVS0.5hpi
AT1G13930.3	819	4.62	10.55	1.19128	Up	1.53e-06	MKVS1hpi
AT1G13930.3	819	4.62	9.56	1.04912	Up	2.06006e-05	MKVS2hpi
AT1G13960.2	1930	2.06	0.73	-1.49668	Down	0.000186373	MKVS0.5hpi
AT1G13960.2	1930	2.06	4.37	1.08499	Up	6.97e-06	MKVS0.25hpi
AT1G13980.2	4799	1.89	7.33	1.95543	Up	4.51e-44	MKVS8hpi
AT1G13980.2	4799	1.89	6.01	1.66898	Up	2.02334e-30	MKVS2hpi
AT1G13980.2	4799	1.89	6	1.66658	Up	4.14592e-30	MKVS0hpi
AT1G13980.2	4799	1.89	5.24	1.47118	Up	3.19e-22	MKVS1hpi
AT1G13980.2	4799	1.89	4.77	1.3356	Up	1.48e-17	MKVS24hpi
AT1G13980.2	4799	1.89	4.41	1.22239	Up	9.95e-15	MKVS12hpi
[truncated: 32,615 more rows]
