# Supplementary material for: The dynamic transcriptome and metabolomics profiling in Verticillium dahliae inoculated Arabidopsis thaliana
Source: Sci Rep. 2018 Oct 18;8:15404. doi: 10.1038/s41598-018-33743-x (PMC6193927; doi:10.1038/s41598-018-33743-x)
Supplement: Supplementary file 2 — Dataset 2 [file 41598_2018_33743_MOESM2_ESM.xlsx]

## Sheet: Sheet1
Gene ID	relationship type	GO term	GOslim term
AT1G01010.1	involved in	multicellular organismal development	developmental processes
AT1G01010.1	located in	nucleus	nucleus
AT1G01010.1	has	sequence-specific DNA binding transcription factor activity	transcription factor activity
AT1G01010.1	involved in	amino acid import	transport
AT1G01010.1	involved in	ER to Golgi vesicle-mediated transport	transport
AT1G01020.2	involved in	sphingolipid metabolic process	other cellular processes
AT1G01020.2	involved in	sterol metabolic process	other metabolic processes
AT1G01020.2	located in	endoplasmic reticulum	ER
AT1G01020.2	located in	membrane	other membranes
AT1G01020.2	located in	mitochondrion	mitochondria
AT1G01020.2	located in	mitochondrion	mitochondria
AT1G01020.2	involved in	sterol metabolic process	other metabolic processes
AT1G01020.2	has	molecular_function	unknown molecular functions
AT1G01020.2	involved in	sphingolipid metabolic process	other metabolic processes
AT1G01030.1	involved in	regulation of transcription, DNA-templated	other metabolic processes
AT1G01030.1	has	sequence-specific DNA binding transcription factor activity	transcription factor activity
AT1G01030.1	involved in	leaf development	developmental processes
AT1G01030.1	involved in	regulation of transcription, DNA-templated	transcription,DNA-dependent
AT1G01030.1	involved in	regulation of transcription, DNA-templated	other cellular processes
AT1G01030.1	involved in	flower development	developmental processes
AT1G01030.1	located in	nucleus	nucleus
AT1G01040.2	involved in	production of miRNAs involved in gene silencing by miRNA	other cellular processes
AT1G01040.2	involved in	mRNA cleavage involved in gene silencing by miRNA	other cellular processes
AT1G01040.2	involved in	cell-cell signaling	other cellular processes
AT1G01040.2	involved in	production of siRNA involved in RNA interference	other metabolic processes
AT1G01040.2	involved in	production of ta-siRNAs involved in RNA interference	other metabolic processes
AT1G01040.2	involved in	gene silencing by RNA	other cellular processes
AT1G01040.2	involved in	production of miRNAs involved in gene silencing by miRNA	other cellular processes
AT1G01040.2	involved in	production of miRNAs involved in gene silencing by miRNA	other metabolic processes
AT1G01040.2	involved in	RNA processing	other cellular processes
AT1G01040.2	involved in	chromatin silencing	transcription,DNA-dependent
AT1G01040.2	involved in	production of ta-siRNAs involved in RNA interference	other metabolic processes
AT1G01040.2	involved in	embryonic pattern specification	developmental processes
AT1G01040.2	involved in	virus induced gene silencing	response to stress
AT1G01040.2	involved in	mitotic cell cycle	other cellular processes
AT1G01040.2	located in	nuclear dicing body	other intracellular components
AT1G01040.2	involved in	DNA methylation	other cellular processes
AT1G01040.2	involved in	regulation of seed maturation	developmental processes
AT1G01040.2	involved in	production of lsiRNA involved in RNA interference	other cellular processes
AT1G01040.2	involved in	gene silencing by RNA	other metabolic processes
AT1G01040.2	located in	nucleus	nucleus
AT1G01040.2	involved in	vegetative to reproductive phase transition of meristem	developmental processes
AT1G01040.2	involved in	suspensor development	other biological processes
AT1G01040.2	located in	nuclear dicing body	nucleus
AT1G01040.2	involved in	production of ta-siRNAs involved in RNA interference	other cellular processes
AT1G01040.2	has	ribonuclease III activity	hydrolase activity
AT1G01040.2	has	ATP-dependent helicase activity	hydrolase activity
AT1G01040.2	involved in	production of lsiRNA involved in RNA interference	other metabolic processes
AT1G01040.2	involved in	chromatin silencing	other cellular processes
AT1G01040.2	involved in	covalent chromatin modification	cell organization and biogenesis
AT1G01040.2	involved in	covalent chromatin modification	other cellular processes
AT1G01040.2	involved in	virus induced gene silencing	response to abiotic or biotic stimulus
AT1G01040.2	involved in	flower development	developmental processes
AT1G01040.2	has	protein binding	protein binding
AT1G01040.2	involved in	virus induced gene silencing	response to abiotic or biotic stimulus
AT1G01040.2	has	protein binding	protein binding
AT1G01040.2	functions in	double-stranded RNA binding	DNA or RNA binding
AT1G01040.2	involved in	virus induced gene silencing	response to stress
AT1G01040.2	involved in	microtubule cytoskeleton organization	cell organization and biogenesis
AT1G01040.2	involved in	defense response to virus	response to stress
AT1G01040.2	located in	nucleus	nucleus
AT1G01040.2	involved in	DNA methylation	other metabolic processes
AT1G01040.2	located in	nucleus	nucleus
AT1G01040.2	involved in	DNA methylation	DNA or RNA metabolism
AT1G01040.2	involved in	vegetative phase change	developmental processes
AT1G01040.2	involved in	chromatin silencing	other metabolic processes
AT1G01040.2	involved in	production of ta-siRNAs involved in RNA interference	other cellular processes
AT1G01040.2	involved in	production of miRNAs involved in gene silencing by miRNA	other metabolic processes
AT1G01040.2	involved in	defense response to virus	response to abiotic or biotic stimulus
AT1G01040.2	involved in	RNA processing	other metabolic processes
AT1G01040.2	involved in	primary miRNA processing	other cellular processes
AT1G01040.2	involved in	RNA processing	other cellular processes
AT1G01040.2	involved in	mRNA cleavage involved in gene silencing by miRNA	other metabolic processes
AT1G01040.2	involved in	primary miRNA processing	other metabolic processes
AT1G01040.2	functions in	protein binding	protein binding
AT1G01040.2	involved in	RNA processing	other metabolic processes
AT1G01040.2	involved in	cytokinesis by cell plate formation	other cellular processes
AT1G01040.2	involved in	production of siRNA involved in RNA interference	other cellular processes
AT1G01040.2	has	protein binding	protein binding
AT1G01040.2	involved in	microtubule cytoskeleton organization	other cellular processes
AT1G01040.2	has	protein binding	protein binding
AT1G01040.2	located in	nucleus	nucleus
AT1G01040.2	involved in	gravitropism	response to abiotic or biotic stimulus
AT1G01060.1	involved in	response to auxin	other biological processes
AT1G01060.1	required for	regulation of circadian rhythm	other biological processes
AT1G01060.1	involved in	response to auxin	other biological processes
AT1G01060.1	involved in	regulation of transcription, DNA-templated	transcription,DNA-dependent
AT1G01060.1	involved in	regulation of transcription, DNA-templated	other metabolic processes
AT1G01060.1	involved in	response to ethylene	other biological processes
AT1G01060.1	involved in	response to salt stress	response to abiotic or biotic stimulus
AT1G01060.1	involved in	response to gibberellin	other biological processes
AT1G01060.1	involved in	regulation of transcription, DNA-templated	other metabolic processes
AT1G01060.1	involved in	response to abscisic acid	other biological processes
AT1G01060.1	involved in	response to ethylene	other biological processes
AT1G01060.1	involved in	regulation of transcription, DNA-templated	transcription,DNA-dependent
AT1G01060.1	located in	nucleus	nucleus
AT1G01060.1	involved in	regulation of transcription, DNA-templated	other cellular processes
AT1G01060.1	involved in	response to salicylic acid	other biological processes
AT1G01060.1	involved in	negative regulation of sequence-specific DNA binding transcription factor activity	transcription,DNA-dependent
AT1G01060.1	has	sequence-specific DNA binding transcription factor activity	transcription factor activity
AT1G01060.1	has	sequence-specific DNA binding transcription factor activity	transcription factor activity
AT1G01060.1	involved in	long-day photoperiodism, flowering	developmental processes
AT1G01060.1	located in	nucleus	nucleus
AT1G01060.1	involved in	response to cadmium ion	other biological processes
AT1G01060.1	involved in	response to cold	response to stress
AT1G01060.1	involved in	response to salt stress	response to stress
AT1G01060.1	involved in	regulation of circadian rhythm	other biological processes
AT1G01060.1	involved in	response to gibberellin	other biological processes
AT1G01060.1	involved in	response to jasmonic acid	other biological processes
AT1G01060.1	involved in	regulation of circadian rhythm	other biological processes
AT1G01060.1	has	transcription regulatory region DNA binding	DNA or RNA binding
AT1G01060.1	has	sequence-specific DNA binding transcription factor activity	transcription factor activity
AT1G01060.1	involved in	long-day photoperiodism, flowering	response to abiotic or biotic stimulus
AT1G01060.1	located in	nucleus	nucleus
AT1G01060.1	located in	nucleus	nucleus
AT1G01060.1	involved in	long-day photoperiodism, flowering	response to abiotic or biotic stimulus
AT1G01060.1	involved in	negative regulation of sequence-specific DNA binding transcription factor activity	other cellular processes
AT1G01060.1	located in	nucleus	nucleus
AT1G01060.1	involved in	regulation of transcription, DNA-templated	other cellular processes
AT1G01060.1	involved in	negative regulation of circadian rhythm	other biological processes
AT1G01060.1	involved in	response to cold	response to abiotic or biotic stimulus
AT1G01060.1	involved in	response to red or far red light	response to abiotic or biotic stimulus
AT1G01060.1	involved in	response to jasmonic acid	other biological processes
AT1G01060.1	involved in	response to abscisic acid	other biological processes
AT1G01060.1	involved in	long-day photoperiodism, flowering	developmental processes
AT1G01060.1	involved in	negative regulation of sequence-specific DNA binding transcription factor activity	other metabolic processes
AT1G01060.1	involved in	circadian rhythm	other biological processes
AT1G01060.1	involved in	response to salt stress	response to abiotic or biotic stimulus
AT1G01060.1	involved in	response to salicylic acid	other biological processes
AT1G01060.1	functions in	DNA binding	DNA or RNA binding
AT1G01060.1	involved in	response to salt stress	response to stress
AT1G01060.1	has	transcription regulatory region DNA binding	nucleic acid binding
AT1G01060.1	involved in	circadian rhythm	other biological processes
AT1G01080.1	functions in	RNA binding	DNA or RNA binding
AT1G01080.1	located in	chloroplast stroma	plastid
AT1G01080.1	involved in	isopentenyl diphosphate biosynthetic process, methylerythritol 4-phosphate pathway	other cellular processes
AT1G01080.1	located in	chloroplast envelope	plastid
AT1G01080.1	located in	chloroplast	chloroplast
AT1G01080.1	located in	chloroplast stroma	other cytoplasmic components
AT1G01080.1	located in	chloroplast	chloroplast
AT1G01080.1	involved in	phosphatidylglycerol biosynthetic process	other cellular processes
AT1G01080.1	located in	chloroplast stroma	plastid
AT1G01080.1	located in	chloroplast stroma	other intracellular components
AT1G01080.1	located in	chloroplast stroma	chloroplast
AT1G01080.1	involved in	phosphatidylglycerol biosynthetic process	other metabolic processes
AT1G01080.1	located in	chloroplast envelope	chloroplast
AT1G01080.1	located in	chloroplast stroma	other intracellular components
AT1G01080.1	located in	chloroplast	chloroplast
AT1G01080.1	involved in	biological_process	unknown biological processes
AT1G01080.1	located in	chloroplast envelope	other cytoplasmic components
AT1G01080.1	located in	chloroplast	chloroplast
AT1G01080.1	located in	chloroplast stroma	other cytoplasmic components
AT1G01080.1	located in	chloroplast envelope	other intracellular components
AT1G01080.1	involved in	isopentenyl diphosphate biosynthetic process, methylerythritol 4-phosphate pathway	other metabolic processes
AT1G01080.1	located in	nucleus	nucleus
AT1G01080.1	located in	chloroplast stroma	chloroplast
AT1G01080.1	located in	chloroplast	chloroplast
AT1G01080.1	involved in	stomatal complex morphogenesis	developmental processes
AT1G01100.1	located in	plasma membrane	plasma membrane
AT1G01100.1	involved in	translational elongation	other cellular processes
AT1G01100.1	located in	cytosolic ribosome	ribosome
AT1G01100.1	located in	cytosolic ribosome	other intracellular components
AT1G01100.1	functions as	structural constituent of ribosome	structural molecule activity
AT1G01100.1	located in	cytoplasm	other cytoplasmic components
AT1G01100.1	involved in	plant-type cell wall organization	cell organization and biogenesis
AT1G01100.1	located in	cytosol	cytosol
AT1G01100.1	located in	cytosolic ribosome	cytosol
AT1G01100.1	involved in	plant-type cell wall organization	other cellular processes
AT1G01100.1	located in	cytosolic ribosome	other intracellular components
AT1G01100.1	involved in	translational elongation	other metabolic processes
AT1G01100.1	located in	cytosolic ribosome	other cytoplasmic components
AT1G01100.1	located in	cytosol	cytosol
AT1G01100.1	located in	cytosol	cytosol
AT1G01100.1	located in	cytosol	cytosol
AT1G01100.1	located in	cytoplasm	other cytoplasmic components
AT1G01100.1	located in	cytosolic ribosome	other cytoplasmic components
AT1G01100.1	located in	cytosolic ribosome	ribosome
AT1G01100.1	located in	cytosolic ribosome	other cytoplasmic components
AT1G01100.1	located in	ribosome	ribosome
AT1G01100.1	involved in	cell wall modification	cell organization and biogenesis
AT1G01100.1	involved in	translational elongation	protein metabolism
AT1G01100.1	located in	cytoplasm	other cytoplasmic components
AT1G01100.1	located in	cytosolic ribosome	cytosol
AT1G01100.1	located in	cytosolic ribosome	other intracellular components
AT1G01100.1	located in	cytoplasm	other cytoplasmic components
AT1G01100.1	located in	cytosolic ribosome	cytosol
AT1G01100.1	located in	plasma membrane	plasma membrane
AT1G01100.1	located in	nucleus	nucleus
AT1G01100.1	located in	cytosolic ribosome	ribosome
AT1G01100.1	involved in	cell wall modification	other cellular processes
AT1G01100.1	located in	plasma membrane	plasma membrane
AT1G01100.1	located in	plasma membrane	plasma membrane
AT1G01110.1	has	molecular_function	unknown molecular functions
AT1G01110.1	located in	nucleus	nucleus
AT1G01110.1	located in	nucleus	nucleus
AT1G01120.1	located in	cytosolic ribosome	other intracellular components
AT1G01120.1	involved in	cuticle development	developmental processes
AT1G01120.1	involved in	very long-chain fatty acid metabolic process	other cellular processes
AT1G01120.1	involved in	coumarin biosynthetic process	other cellular processes
AT1G01120.1	located in	cytosolic ribosome	ribosome
AT1G01120.1	located in	endoplasmic reticulum	ER
AT1G01120.1	involved in	very long-chain fatty acid metabolic process	other cellular processes
AT1G01120.1	located in	cytosolic ribosome	cytosol
AT1G01120.1	involved in	wax biosynthetic process	other metabolic processes
AT1G01120.1	involved in	response to cold	response to abiotic or biotic stimulus
AT1G01120.1	involved in	fatty acid elongation	other cellular processes
AT1G01120.1	involved in	wax biosynthetic process	other metabolic processes
AT1G01120.1	has	transferase activity, transferring acyl groups	transferase activity
AT1G01120.1	involved in	response to wounding	response to stress
AT1G01120.1	has	fatty acid elongase activity	transferase activity
AT1G01120.1	located in	membrane	other membranes
AT1G01120.1	involved in	cuticle development	developmental processes
AT1G01120.1	involved in	very long-chain fatty acid metabolic process	other metabolic processes
AT1G01120.1	involved in	very long-chain fatty acid metabolic process	other metabolic processes
AT1G01120.1	located in	cytosolic ribosome	other cytoplasmic components
AT1G01120.1	involved in	coumarin biosynthetic process	other metabolic processes
AT1G01120.1	involved in	response to light stimulus	response to abiotic or biotic stimulus
AT1G01120.1	involved in	response to cold	response to stress
AT1G01120.1	involved in	fatty acid elongation	other metabolic processes
AT1G01120.1	involved in	response to cold	response to abiotic or biotic stimulus
AT1G01120.1	involved in	response to cold	response to stress
AT1G01140.1	located in	plasma membrane	plasma membrane
AT1G01140.1	functions in	protein binding	protein binding
AT1G01140.1	has	kinase activity	kinase activity
AT1G01140.1	involved in	response to salt stress	response to stress
AT1G01140.1	located in	cytoplasm	other cytoplasmic components
AT1G01140.1	involved in	potassium ion homeostasis	other biological processes
AT1G01140.1	involved in	cellular response to potassium ion starvation	other cellular processes
AT1G01140.1	involved in	response to wounding	response to stress
AT1G01140.1	involved in	cellular response to potassium ion starvation	response to stress
AT1G01140.1	involved in	response to cold	response to abiotic or biotic stimulus
AT1G01140.1	involved in	regulation of potassium ion transport	transport
AT1G01140.1	located in	plasma membrane	plasma membrane
AT1G01140.1	involved in	response to salt stress	response to abiotic or biotic stimulus
AT1G01140.1	functions in	protein binding	protein binding
AT1G01140.1	involved in	response to cold	response to stress
AT1G01140.1	involved in	response to mannitol	other biological processes
AT1G01140.1	located in	plasma membrane	plasma membrane
AT1G01190.1	functions in	oxygen binding	other binding
AT1G01210.1	involved in	DNA-templated transcription, elongation	other cellular processes
AT1G01210.1	involved in	DNA-templated transcription, elongation	other metabolic processes
AT1G01210.1	has	sequence-specific DNA binding transcription factor activity	transcription factor activity
AT1G01210.1	involved in	DNA-templated transcription, elongation	transcription,DNA-dependent
AT1G01210.1	involved in	regulation of transcription, DNA-templated	transcription,DNA-dependent
AT1G01210.1	functions in	DNA binding	DNA or RNA binding
AT1G01210.1	involved in	regulation of transcription, DNA-templated	other metabolic processes
AT1G01210.1	located in	nucleus	nucleus
AT1G01210.1	involved in	regulation of transcription, DNA-templated	other cellular processes
AT1G01210.1	has	DNA-directed RNA polymerase activity	transferase activity
AT1G01210.1	located in	nucleus	nucleus
AT1G01240.1	located in	mitochondrion	mitochondria
AT1G01240.1	located in	mitochondrion	mitochondria
AT1G01240.1	located in	mitochondrion	mitochondria
AT1G01260.1	involved in	regulation of transcription, DNA-templated	transcription,DNA-dependent
AT1G01260.1	involved in	jasmonic acid metabolic process	other metabolic processes
AT1G01260.1	involved in	response to jasmonic acid	other biological processes
AT1G01260.1	located in	nucleus	nucleus
AT1G01260.1	involved in	regulation of transcription, DNA-templated	other metabolic processes
AT1G01260.1	involved in	regulation of transcription, DNA-templated	other cellular processes
AT1G01260.1	involved in	jasmonic acid metabolic process	other cellular processes
AT1G01260.1	has	sequence-specific DNA binding transcription factor activity	transcription factor activity
AT1G01260.1	functions in	DNA binding	DNA or RNA binding
AT1G01260.1	has	sequence-specific DNA binding transcription factor activity	transcription factor activity
AT1G01260.1	located in	nucleus	nucleus
AT1G01260.1	located in	nucleus	nucleus
AT1G01320.1	located in	cytoplasm	other cytoplasmic components
AT1G01320.1	involved in	mRNA modification	other metabolic processes
AT1G01320.1	located in	cytoplasm	other cytoplasmic components
AT1G01320.1	involved in	mRNA modification	other cellular processes
AT1G01340.1	located in	plasma membrane	plasma membrane
AT1G01340.1	functions in	calmodulin binding	protein binding
AT1G01340.1	functions in	calmodulin binding	protein binding
AT1G01340.1	located in	plasma membrane	plasma membrane
AT1G01340.1	has	ion channel activity	transporter activity
AT1G01340.1	functions in	cyclic nucleotide binding	nucleotide binding
AT1G01370.1	involved in	regulation of DNA replication	other cellular processes
AT1G01370.1	involved in	chromatin silencing by small RNA	transcription,DNA-dependent
AT1G01370.1	located in	nucleus	nucleus
AT1G01370.1	involved in	histone lysine methylation	other cellular processes
AT1G01370.1	located in	chromatin	other intracellular components
AT1G01370.1	involved in	DNA replication initiation	other metabolic processes
AT1G01370.1	involved in	double fertilization forming a zygote and endosperm	other biological processes
AT1G01370.1	involved in	meiotic chromosome separation	cell organization and biogenesis
AT1G01370.1	involved in	methylation-dependent chromatin silencing	cell organization and biogenesis
AT1G01370.1	involved in	regulation of DNA replication	DNA or RNA metabolism
AT1G01370.1	involved in	regulation of cell cycle	other cellular processes
AT1G01370.1	located in	nucleus	nucleus
AT1G01370.1	involved in	histone H3-K9 methylation	other metabolic processes
AT1G01370.1	involved in	histone H3-K9 methylation	other cellular processes
AT1G01370.1	involved in	gene silencing	other metabolic processes
AT1G01370.1	involved in	histone H3-K9 methylation	cell organization and biogenesis
AT1G01370.1	involved in	methylation-dependent chromatin silencing	other metabolic processes
AT1G01370.1	involved in	DNA replication initiation	DNA or RNA metabolism
AT1G01370.1	involved in	DNA replication initiation	other cellular processes
AT1G01370.1	located in	chromosome, centromeric region	other intracellular components
AT1G01370.1	involved in	meiotic chromosome separation	other cellular processes
AT1G01370.1	involved in	meiotic nuclear division	cell organization and biogenesis
AT1G01370.1	involved in	methylation-dependent chromatin silencing	other cellular processes
AT1G01370.1	has	protein binding	protein binding
AT1G01370.1	involved in	meiotic nuclear division	other cellular processes
AT1G01370.1	involved in	histone lysine methylation	protein metabolism
AT1G01370.1	involved in	histone lysine methylation	cell organization and biogenesis
AT1G01370.1	involved in	gene silencing	other cellular processes
AT1G01370.1	involved in	regulation of flower development	developmental processes
AT1G01370.1	involved in	chromatin silencing by small RNA	other cellular processes
AT1G01370.1	involved in	petal formation	developmental processes
AT1G01370.1	involved in	chromatin silencing by small RNA	other metabolic processes
AT1G01370.1	involved in	sepal formation	developmental processes
AT1G01370.1	involved in	histone lysine methylation	other metabolic processes
AT1G01370.1	involved in	histone H3-K9 methylation	protein metabolism
AT1G01370.1	involved in	cell division	other cellular processes
AT1G01370.1	located in	nucleus	nucleus
AT1G01370.1	functions in	DNA binding	DNA or RNA binding
AT1G01370.1	involved in	cell proliferation	other biological processes
AT1G01370.1	involved in	regulation of G2/M transition of mitotic cell cycle	other cellular processes
AT1G01370.1	involved in	methylation-dependent chromatin silencing	transcription,DNA-dependent
AT1G01370.1	involved in	cytokinesis by cell plate formation	other cellular processes
AT1G01370.1	involved in	regulation of DNA replication	other metabolic processes
AT1G01390.1	located in	chloroplast	chloroplast
AT1G01390.1	has	transferase activity, transferring glycosyl groups	transferase activity
AT1G01390.1	has	UDP-glycosyltransferase activity	transferase activity
AT1G01390.1	has	transferase activity, transferring glycosyl groups	transferase activity
AT1G01420.1	has	quercetin 3-O-glucosyltransferase activity	transferase activity
AT1G01420.1	has	transferase activity, transferring glycosyl groups	transferase activity
AT1G01420.1	has	UDP-glycosyltransferase activity	transferase activity
AT1G01420.1	has	transferase activity, transferring glycosyl groups	transferase activity
AT1G01420.1	located in	nucleus	nucleus
AT1G01448.1	located in	cellular_component	unknown cellular components
AT1G01448.1	involved in	biological_process	unknown biological processes
AT1G01448.1	has	molecular_function	unknown molecular functions
AT1G01450.1	has	protein serine/threonine/tyrosine kinase activity	transferase activity
AT1G01450.1	has	kinase activity	kinase activity
AT1G01450.1	located in	cytoplasm	other cytoplasmic components
AT1G01450.1	has	protein serine/threonine/tyrosine kinase activity	kinase activity
AT1G01453.1	involved in	biological_process	unknown biological processes
AT1G01453.1	has	molecular_function	unknown molecular functions
AT1G01453.1	located in	cellular_component	unknown cellular components
AT1G01470.1	involved in	response to wounding	response to stress
AT1G01470.1	involved in	response to desiccation	response to stress
AT1G01470.1	has	molecular_function	unknown molecular functions
AT1G01470.1	has	molecular_function	unknown molecular functions
AT1G01470.1	involved in	heat acclimation	response to stress
AT1G01470.1	involved in	response to desiccation	response to abiotic or biotic stimulus
AT1G01470.1	involved in	heat acclimation	response to abiotic or biotic stimulus
AT1G01470.1	involved in	response to high light intensity	response to abiotic or biotic stimulus
AT1G01470.1	involved in	embryo development ending in seed dormancy	developmental processes
AT1G01470.1	involved in	response to water deprivation	response to abiotic or biotic stimulus
AT1G01470.1	involved in	response to cold	response to abiotic or biotic stimulus
AT1G01470.1	located in	cytosol	cytosol
AT1G01470.1	involved in	defense response to fungus	response to abiotic or biotic stimulus
AT1G01470.1	involved in	response to water deprivation	response to stress
AT1G01470.1	involved in	response to abscisic acid	other biological processes
AT1G01470.1	involved in	defense response to fungus	response to stress
AT1G01470.1	involved in	response to cold	response to stress
AT1G01480.1	located in	cytoplasm	other cytoplasmic components
AT1G01480.1	involved in	ethylene biosynthetic process	other cellular processes
AT1G01480.1	has	1-aminocyclopropane-1-carboxylate synthase activity	other enzyme activity
AT1G01480.1	has	1-aminocyclopropane-1-carboxylate synthase activity	other enzyme activity
AT1G01480.1	involved in	ethylene biosynthetic process	other metabolic processes
AT1G01480.1	involved in	ethylene biosynthetic process	other metabolic processes
AT1G01480.1	involved in	ethylene biosynthetic process	other metabolic processes
AT1G01480.1	involved in	ethylene biosynthetic process	other cellular processes
AT1G01480.1	located in	cytoplasm	other cytoplasmic components
AT1G01480.1	involved in	ethylene biosynthetic process	other metabolic processes
AT1G01480.1	involved in	ethylene biosynthetic process	other cellular processes
AT1G01480.1	involved in	ethylene biosynthetic process	other cellular processes
AT1G01490.1	functions in	metal ion binding	other binding
AT1G01490.1	located in	nucleus	nucleus
AT1G01490.1	located in	nucleus	nucleus
AT1G01520.1	involved in	response to salt stress	response to stress
AT1G01520.1	involved in	response to salt stress	response to abiotic or biotic stimulus
AT1G01520.1	involved in	regulation of transcription, DNA-templated	transcription,DNA-dependent
AT1G01520.1	has	sequence-specific DNA binding transcription factor activity	transcription factor activity
AT1G01520.1	located in	nucleus	nucleus
AT1G01520.1	functions in	DNA binding	DNA or RNA binding
AT1G01520.1	has	sequence-specific DNA binding transcription factor activity	transcription factor activity
AT1G01520.1	involved in	regulation of transcription, DNA-templated	other metabolic processes
AT1G01520.1	involved in	regulation of transcription, DNA-templated	other cellular processes
AT1G01540.1	involved in	protein autophosphorylation	other cellular processes
AT1G01540.1	has	protein serine/threonine kinase activity	transferase activity
AT1G01540.1	located in	plasma membrane	plasma membrane
AT1G01540.1	involved in	protein autophosphorylation	other metabolic processes
AT1G01540.1	located in	plasma membrane	plasma membrane
AT1G01540.1	has	protein serine/threonine kinase activity	kinase activity
AT1G01540.1	located in	plasma membrane	plasma membrane
AT1G01540.1	located in	plasma membrane	plasma membrane
AT1G01540.1	located in	plasma membrane	plasma membrane
AT1G01540.1	involved in	protein autophosphorylation	protein metabolism
AT1G01540.1	located in	plasma membrane	plasma membrane
AT1G01540.1	has	kinase activity	kinase activity
AT1G01550.2	located in	plasma membrane	plasma membrane
AT1G01550.2	involved in	protein targeting to vacuole	transport
AT1G01550.2	has	molecular_function	unknown molecular functions
AT1G01550.2	involved in	shoot system development	developmental processes
AT1G01550.2	located in	plasma membrane	plasma membrane
AT1G01550.2	located in	nucleus	nucleus
AT1G01550.2	involved in	root development	developmental processes
AT1G01550.2	located in	nucleus	nucleus
AT1G01560.1	involved in	systemic acquired resistance, salicylic acid mediated signaling pathway	signal transduction
AT1G01560.1	involved in	salicylic acid mediated signaling pathway	other cellular processes
AT1G01560.1	involved in	response to jasmonic acid	other biological processes
AT1G01560.1	involved in	regulation of protein dephosphorylation	protein metabolism
AT1G01560.1	has	protein binding	protein binding
AT1G01560.1	involved in	negative regulation of programmed cell death	other cellular processes
AT1G01560.1	involved in	regulation of hydrogen peroxide metabolic process	other metabolic processes
AT1G01560.1	involved in	regulation of plant-type hypersensitive response	other cellular processes
AT1G01560.1	involved in	MAPK cascade	signal transduction
AT1G01560.1	involved in	regulation of transcription, DNA-templated	other cellular processes
AT1G01560.1	involved in	salicylic acid biosynthetic process	other metabolic processes
AT1G01560.1	has	MAP kinase activity	transferase activity
AT1G01560.1	involved in	jasmonic acid mediated signaling pathway	other cellular processes
AT1G01560.1	involved in	MAPK cascade	other cellular processes
AT1G01560.1	involved in	salicylic acid mediated signaling pathway	signal transduction
AT1G01560.1	involved in	response to cold	response to abiotic or biotic stimulus
AT1G01560.1	located in	cytosol	cytosol
AT1G01560.1	involved in	response to water deprivation	response to stress
AT1G01560.1	involved in	signal transduction	signal transduction
AT1G01560.1	involved in	detection of external stimulus	other biological processes
AT1G01560.1	involved in	endoplasmic reticulum unfolded protein response	signal transduction
AT1G01560.1	located in	nucleus	nucleus
AT1G01560.1	involved in	systemic acquired resistance, salicylic acid mediated signaling pathway	other cellular processes
AT1G01560.1	involved in	defense response, incompatible interaction	response to abiotic or biotic stimulus
AT1G01560.1	involved in	protein targeting to membrane	other cellular processes
AT1G01560.1	involved in	protein targeting to membrane	cell organization and biogenesis
AT1G01560.1	has	MAP kinase activity	kinase activity
AT1G01560.1	involved in	abscisic acid-activated signaling pathway	other cellular processes
AT1G01560.1	involved in	systemic acquired resistance, salicylic acid mediated signaling pathway	response to stress
AT1G01560.1	involved in	response to auxin	other biological processes
AT1G01560.1	involved in	response to wounding	response to stress
AT1G01560.1	involved in	regulation of transcription, DNA-templated	other metabolic processes
AT1G01560.1	involved in	defense response to fungus	response to stress
AT1G01560.1	involved in	regulation of plant-type hypersensitive response	response to stress
AT1G01560.1	involved in	response to cold	response to stress
AT1G01560.1	involved in	MAPK cascade	other metabolic processes
AT1G01560.1	involved in	systemic acquired resistance, salicylic acid mediated signaling pathway	response to abiotic or biotic stimulus
AT1G01560.1	involved in	response to ethylene	other biological processes
AT1G01560.1	involved in	systemic acquired resistance	response to stress
AT1G01560.1	involved in	detection of biotic stimulus	response to abiotic or biotic stimulus
AT1G01560.1	involved in	innate immune response	response to stress
AT1G01560.1	involved in	negative regulation of defense response	response to stress
AT1G01560.1	involved in	salicylic acid biosynthetic process	other cellular processes
AT1G01560.1	involved in	hyperosmotic salinity response	response to stress
AT1G01560.1	involved in	response to water deprivation	response to abiotic or biotic stimulus
AT1G01560.1	involved in	defense response, incompatible interaction	response to stress
AT1G01560.1	involved in	jasmonic acid mediated signaling pathway	signal transduction
AT1G01560.1	involved in	protein targeting to membrane	transport
AT1G01560.1	involved in	abscisic acid-activated signaling pathway	signal transduction
AT1G01560.1	has	MAP kinase activity	kinase activity
AT1G01560.1	involved in	regulation of protein dephosphorylation	other cellular processes
AT1G01560.1	located in	nucleus	nucleus
AT1G01560.1	involved in	regulation of transcription, DNA-templated	transcription,DNA-dependent
AT1G01560.1	has	protein binding	protein binding
AT1G01560.1	involved in	endoplasmic reticulum unfolded protein response	response to stress
AT1G01560.1	involved in	endoplasmic reticulum unfolded protein response	other cellular processes
AT1G01560.1	involved in	signal transduction	signal transduction
AT1G01560.1	involved in	response to bacterium	response to abiotic or biotic stimulus
AT1G01560.1	involved in	regulation of hydrogen peroxide metabolic process	other cellular processes
AT1G01560.1	involved in	cell communication	other cellular processes
AT1G01560.1	involved in	hyperosmotic salinity response	response to abiotic or biotic stimulus
AT1G01560.1	has	MAP kinase activity	transferase activity
AT1G01560.1	involved in	defense response to fungus	response to abiotic or biotic stimulus
AT1G01560.1	has	kinase activity	kinase activity
AT1G01560.1	involved in	regulation of protein dephosphorylation	other metabolic processes
AT1G01560.1	involved in	response to abscisic acid	other biological processes
AT1G01560.1	involved in	systemic acquired resistance	response to abiotic or biotic stimulus
AT1G01580.1	involved in	iron ion homeostasis	other biological processes
AT1G01580.1	involved in	iron chelate transport	transport
AT1G01580.1	has	ferric-chelate reductase activity	other enzyme activity
AT1G01580.1	located in	plasma membrane	plasma membrane
AT1G01580.1	has	ferric-chelate reductase activity	other enzyme activity
AT1G01580.1	is downregulated by	response to cytokinin	other biological processes
AT1G01580.1	involved in	response to bacterium	response to abiotic or biotic stimulus
AT1G01580.1	located in	nucleus	nucleus
AT1G01580.1	located in	membrane	other membranes
AT1G01580.1	has	ferric-chelate reductase activity	other enzyme activity
AT1G01600.1	functions in	oxygen binding	other binding
AT1G01600.1	involved in	fatty acid metabolic process	other metabolic processes
AT1G01600.1	involved in	fatty acid metabolic process	other cellular processes
AT1G01600.1	has	alkane 1-monooxygenase activity	other enzyme activity
AT1G01610.1	involved in	auxin polar transport	transport
AT1G01610.1	involved in	anthocyanin accumulation in tissues in response to UV light	response to abiotic or biotic stimulus
AT1G01610.1	has	transferase activity, transferring acyl groups	transferase activity
AT1G01610.1	involved in	cuticle development	developmental processes
AT1G01610.1	involved in	very long-chain fatty acid metabolic process	other cellular processes
AT1G01610.1	involved in	metabolic process	other metabolic processes
AT1G01610.1	involved in	growth	other biological processes
AT1G01610.1	involved in	root hair elongation	other cellular processes
AT1G01610.1	involved in	regulation of cell size	cell organization and biogenesis
AT1G01610.1	involved in	cell wall organization	cell organization and biogenesis
AT1G01610.1	involved in	cell wall organization	other cellular processes
AT1G01610.1	involved in	cell tip growth	cell organization and biogenesis
AT1G01610.1	involved in	cell tip growth	other cellular processes
AT1G01610.1	involved in	root hair elongation	developmental processes
AT1G01610.1	located in	chloroplast	chloroplast
AT1G01610.1	involved in	regulation of hormone levels	other biological processes
AT1G01610.1	involved in	regulation of cell size	other cellular processes
AT1G01610.1	involved in	root morphogenesis	developmental processes
AT1G01610.1	involved in	pattern specification process	developmental processes
AT1G01610.1	involved in	very long-chain fatty acid metabolic process	other metabolic processes
AT1G01610.1	involved in	multidimensional cell growth	other cellular processes
AT1G01610.1	has	glycerol-3-phosphate 2-O-acyltransferase activity	transferase activity
AT1G01610.1	involved in	phosphatidylglycerol biosynthetic process	other metabolic processes
AT1G01610.1	involved in	polysaccharide biosynthetic process	other metabolic processes
AT1G01610.1	has	phosphatase activity	hydrolase activity
AT1G01610.1	involved in	cutin biosynthetic process	other metabolic processes
AT1G01610.1	involved in	phosphatidylglycerol biosynthetic process	other cellular processes
AT1G01620.1	involved in	acetyl-CoA metabolic process	other metabolic processes
AT1G01620.1	located in	plasma membrane	plasma membrane
AT1G01620.1	involved in	water transport	transport
AT1G01620.1	located in	membrane	other membranes
AT1G01620.1	involved in	response to water deprivation	response to stress
AT1G01620.1	involved in	transport	transport
AT1G01620.1	located in	plasma membrane	plasma membrane
AT1G01620.1	located in	plasma membrane	plasma membrane
AT1G01620.1	located in	plasma membrane	plasma membrane
AT1G01620.1	is downregulated by	response to salt stress	response to abiotic or biotic stimulus
AT1G01620.1	involved in	cellular response to iron ion starvation	response to stress
AT1G01620.1	located in	plasma membrane	plasma membrane
AT1G01620.1	has	water channel activity	transporter activity
AT1G01620.1	involved in	iron ion transport	transport
AT1G01620.1	involved in	sterol biosynthetic process	other metabolic processes
AT1G01620.1	located in	chloroplast	chloroplast
AT1G01620.1	involved in	cellular response to iron ion starvation	other cellular processes
AT1G01620.1	located in	membrane	other membranes
AT1G01620.1	located in	plasma membrane	plasma membrane
AT1G01620.1	involved in	brassinosteroid biosynthetic process	other metabolic processes
AT1G01620.1	located in	plasma membrane	plasma membrane
AT1G01620.1	involved in	acetyl-CoA metabolic process	other cellular processes
AT1G01620.1	located in	membrane	other membranes
AT1G01620.1	has	protein binding	protein binding
AT1G01620.1	involved in	response to water deprivation	response to abiotic or biotic stimulus
AT1G01620.1	has	water channel activity	transporter activity
AT1G01620.1	is downregulated by	response to salt stress	response to stress
AT1G01620.1	located in	plasma membrane	plasma membrane
AT1G01620.1	involved in	water transport	transport
AT1G01620.1	has	protein binding	protein binding
AT1G01640.1	involved in	floral organ abscission	developmental processes
AT1G01640.1	located in	cytoplasm	other cytoplasmic components
AT1G01640.1	functions in	protein binding	protein binding
AT1G01640.1	involved in	proximal/distal pattern formation	developmental processes
AT1G01640.1	involved in	flower development	developmental processes
AT1G01640.1	involved in	flower morphogenesis	developmental processes
AT1G01640.1	located in	cytoplasm	other cytoplasmic components
AT1G01650.2	involved in	proteolysis	protein metabolism
AT1G01650.2	located in	plasma membrane	plasma membrane
AT1G01650.2	located in	plasma membrane	plasma membrane
AT1G01650.2	has	peptidase activity	hydrolase activity
AT1G01680.1	located in	nucleus	nucleus
AT1G01720.1	involved in	hyperosmotic salinity response	response to abiotic or biotic stimulus
AT1G01720.1	involved in	response to fungus	response to abiotic or biotic stimulus
AT1G01720.1	involved in	hyperosmotic salinity response	response to stress
AT1G01720.1	involved in	response to water deprivation	response to abiotic or biotic stimulus
AT1G01720.1	involved in	negative regulation of abscisic acid-activated signaling pathway	signal transduction
AT1G01720.1	involved in	jasmonic acid biosynthetic process	other cellular processes
AT1G01720.1	involved in	response to chitin	other biological processes
AT1G01720.1	involved in	multicellular organismal development	developmental processes
AT1G01720.1	involved in	response to wounding	response to stress
AT1G01720.1	involved in	response to abscisic acid	other biological processes
AT1G01720.1	located in	nucleus	nucleus
AT1G01720.1	involved in	negative regulation of abscisic acid-activated signaling pathway	other cellular processes
AT1G01720.1	involved in	response to water deprivation	response to stress
AT1G01720.1	involved in	jasmonic acid biosynthetic process	other metabolic processes
AT1G01720.1	involved in	response to jasmonic acid	other biological processes
AT1G01720.1	has	sequence-specific DNA binding transcription factor activity	transcription factor activity
AT1G01720.1	involved in	response to wounding	response to stress
AT1G01740.1	located in	plasma membrane	plasma membrane
AT1G01740.1	located in	plasma membrane	plasma membrane
AT1G01740.1	has	kinase activity	kinase activity
AT1G01740.1	located in	plasma membrane	plasma membrane
AT1G01750.1	located in	nucleus	nucleus
AT1G01750.1	involved in	trichoblast differentiation	developmental processes
AT1G01750.1	involved in	trichoblast differentiation	other cellular processes
AT1G01750.1	located in	intracellular	other intracellular components
AT1G01790.1	located in	chloroplast envelope	other cytoplasmic components
AT1G01790.1	located in	chloroplast envelope	other intracellular components
AT1G01790.1	located in	chloroplast	chloroplast
AT1G01790.1	located in	chloroplast envelope	plastid
AT1G01790.1	has	potassium:proton antiporter activity	transporter activity
AT1G01790.1	located in	chloroplast envelope	plastid
AT1G01790.1	located in	chloroplast envelope	other intracellular components
AT1G01790.1	located in	chloroplast	chloroplast
AT1G01790.1	located in	chloroplast envelope	other cytoplasmic components
AT1G01790.1	located in	chloroplast envelope	other intracellular components
AT1G01790.1	located in	chloroplast envelope	chloroplast
AT1G01790.1	located in	chloroplast envelope	plastid
AT1G01790.1	located in	chloroplast envelope	chloroplast
AT1G01790.1	located in	chloroplast envelope	chloroplast
AT1G01790.1	located in	chloroplast envelope	other cytoplasmic components
AT1G01790.1	has	potassium ion transmembrane transporter activity	transporter activity
AT1G01860.1	has	mRNA (2'-O-methyladenosine-N6-)-methyltransferase activity	transferase activity
AT1G01860.1	located in	cytoplasm	other cytoplasmic components
AT1G01860.1	involved in	response to cold	response to stress
AT1G01860.1	involved in	response to cold	response to abiotic or biotic stimulus
AT1G01880.1	located in	nucleus	nucleus
AT1G01880.1	involved in	DNA repair	response to stress
AT1G01880.1	involved in	DNA repair	other metabolic processes
AT1G01880.1	has	nuclease activity	hydrolase activity
AT1G01880.1	involved in	DNA repair	DNA or RNA metabolism
AT1G01880.1	involved in	DNA repair	other cellular processes
AT1G01880.1	located in	nucleus	nucleus
AT1G01900.1	involved in	proteolysis	protein metabolism
AT1G01900.1	located in	cell wall	cell wall
AT1G01900.1	has	serine-type endopeptidase activity	hydrolase activity
AT1G01900.1	located in	extracellular region	extracellular
AT1G01900.1	located in	apoplast	extracellular
AT1G01900.1	located in	extracellular matrix	other cellular components
AT1G01910.1	located in	chloroplast	chloroplast
AT1G01910.1	involved in	intra-Golgi vesicle-mediated transport	transport
AT1G01910.1	located in	membrane	other membranes
AT1G01910.1	functions in	ATP binding	nucleotide binding
AT1G01910.1	has	protein binding	protein binding
AT1G01910.1	involved in	proteasome-mediated ubiquitin-dependent protein catabolic process	protein metabolism
AT1G01910.1	involved in	proteasome-mediated ubiquitin-dependent protein catabolic process	other metabolic processes
AT1G01910.1	involved in	proteasome assembly	cell organization and biogenesis
AT1G01910.1	functions in	ATP binding	other binding
AT1G01910.1	involved in	response to misfolded protein	response to stress
AT1G01910.1	involved in	anion transport	transport
AT1G01910.1	involved in	proteasome-mediated ubiquitin-dependent protein catabolic process	other cellular processes
AT1G01940.1	located in	nucleus	nucleus
AT1G01940.1	involved in	protein folding	protein metabolism
AT1G01940.1	involved in	protein folding	other cellular processes
AT1G01940.1	has	peptidyl-prolyl cis-trans isomerase activity	other enzyme activity
AT1G01940.1	involved in	protein folding	other metabolic processes
AT1G01970.1	involved in	biological_process	unknown biological processes
AT1G01970.1	located in	mitochondrion	mitochondria
AT1G01970.1	has	molecular_function	unknown molecular functions
AT1G02030.1	functions in	zinc ion binding	other binding
AT1G02030.1	involved in	regulation of transcription, DNA-templated	transcription,DNA-dependent
AT1G02030.1	involved in	regulation of transcription, DNA-templated	other metabolic processes
AT1G02030.1	involved in	regulation of transcription, DNA-templated	other cellular processes
AT1G02030.1	located in	nucleus	nucleus
AT1G02030.1	functions in	nucleic acid binding	nucleic acid binding
AT1G02030.1	has	sequence-specific DNA binding transcription factor activity	transcription factor activity
AT1G02080.1	involved in	actin nucleation	cell organization and biogenesis
AT1G02080.1	involved in	cytokinesis by cell plate formation	other cellular processes
AT1G02080.1	involved in	microtubule cytoskeleton organization	cell organization and biogenesis
AT1G02080.1	located in	cytosol	cytosol
AT1G02080.1	located in	membrane	other membranes
AT1G02080.1	involved in	actin nucleation	other cellular processes
AT1G02080.1	involved in	microtubule cytoskeleton organization	other cellular processes
AT1G02080.1	involved in	trichome morphogenesis	cell organization and biogenesis
AT1G02080.1	involved in	trichome morphogenesis	other cellular processes
AT1G02080.1	involved in	cell adhesion	other biological processes
AT1G02090.2	is subunit of	COP9 signalosome	other intracellular components
AT1G02090.2	involved in	histone methylation	cell organization and biogenesis
AT1G02090.2	involved in	protein deubiquitination	protein metabolism
AT1G02090.2	located in	COP9 signalosome	nucleus
AT1G02090.2	has	MAP kinase kinase activity	kinase activity
AT1G02090.2	has	protein binding	protein binding
AT1G02090.2	involved in	protein ubiquitination	protein metabolism
AT1G02090.2	involved in	cullin deneddylation	protein metabolism
AT1G02090.2	involved in	protein ubiquitination	other metabolic processes
AT1G02090.2	located in	cytoplasm	other cytoplasmic components
AT1G02090.2	located in	COP9 signalosome	other intracellular components
AT1G02090.2	involved in	histone methylation	other metabolic processes
AT1G02090.2	involved in	positive regulation of transcription, DNA-templated	transcription,DNA-dependent
AT1G02090.2	involved in	cullin deneddylation	other metabolic processes
AT1G02090.2	involved in	photomorphogenesis	developmental processes
AT1G02090.2	located in	cytosol	cytosol
AT1G02090.2	has	protein binding	protein binding
AT1G02090.2	has	protein binding	protein binding
AT1G02090.2	involved in	cullin deneddylation	other cellular processes
AT1G02090.2	involved in	histone methylation	protein metabolism
AT1G02090.2	involved in	histone methylation	other cellular processes
AT1G02090.2	involved in	protein deubiquitination	other cellular processes
AT1G02090.2	involved in	cullin deneddylation	other cellular processes
AT1G02090.2	located in	cytosol	cytosol
AT1G02090.2	located in	cytosol	cytosol
AT1G02090.2	located in	nucleus	nucleus
AT1G02090.2	has	protein binding	protein binding
AT1G02090.2	involved in	photomorphogenesis	developmental processes
AT1G02090.2	involved in	photomorphogenesis	response to abiotic or biotic stimulus
AT1G02090.2	involved in	protein deubiquitination	other metabolic processes
AT1G02090.2	involved in	positive regulation of transcription, DNA-templated	other metabolic processes
AT1G02090.2	involved in	photomorphogenesis	response to abiotic or biotic stimulus
AT1G02090.2	has	MAP kinase kinase activity	transferase activity
AT1G02090.2	involved in	positive regulation of transcription, DNA-templated	other cellular processes
AT1G02090.2	involved in	cullin deneddylation	protein metabolism
AT1G02090.2	involved in	cullin deneddylation	other metabolic processes
AT1G02090.2	is subunit of	COP9 signalosome	nucleus
AT1G02090.2	involved in	protein ubiquitination	other cellular processes
AT1G02090.2	involved in	COP9 signalosome assembly	cell organization and biogenesis
AT1G02145.4	has	alpha-1,6-mannosyltransferase activity	transferase activity
AT1G02145.4	involved in	protein N-linked glycosylation	other cellular processes
AT1G02145.4	involved in	protein N-linked glycosylation	protein metabolism
AT1G02145.4	involved in	protein N-linked glycosylation	other metabolic processes
AT1G02145.4	involved in	ER-associated ubiquitin-dependent protein catabolic process	other cellular processes
AT1G02145.4	involved in	ER-associated ubiquitin-dependent protein catabolic process	protein metabolism
AT1G02145.4	involved in	ER-associated ubiquitin-dependent protein catabolic process	other metabolic processes
AT1G02180.1	involved in	biological_process	unknown biological processes
AT1G02180.1	has	molecular_function	unknown molecular functions
AT1G02205.1	involved in	cuticle development	developmental processes
AT1G02205.1	involved in	response to water deprivation	response to abiotic or biotic stimulus
AT1G02205.1	involved in	defense response to bacterium	response to stress
AT1G02205.1	involved in	alkane biosynthetic process	other cellular processes
AT1G02205.1	involved in	aldehyde catabolic process	other metabolic processes
AT1G02205.1	involved in	defense response to fungus	response to stress
AT1G02205.1	involved in	wax biosynthetic process	other metabolic processes
AT1G02205.1	has	aldehyde decarbonylase activity	other enzyme activity
AT1G02205.1	involved in	response to water deprivation	response to stress
AT1G02205.1	involved in	defense response to bacterium	response to abiotic or biotic stimulus
AT1G02205.1	involved in	alkane biosynthetic process	other cellular processes
AT1G02205.1	involved in	alkane biosynthetic process	other metabolic processes
AT1G02205.1	involved in	defense response to fungus	response to abiotic or biotic stimulus
AT1G02205.1	involved in	alkane biosynthetic process	other metabolic processes
AT1G02205.1	involved in	wax biosynthetic process	other metabolic processes
AT1G02205.1	involved in	aldehyde catabolic process	other cellular processes
AT1G02220.1	involved in	protein desumoylation	other metabolic processes
AT1G02220.1	involved in	hydrogen peroxide biosynthetic process	other metabolic processes
AT1G02220.1	has	sequence-specific DNA binding transcription factor activity	transcription factor activity
AT1G02220.1	involved in	multicellular organismal development	developmental processes
AT1G02220.1	involved in	hydrogen peroxide biosynthetic process	other cellular processes
AT1G02220.1	involved in	protein desumoylation	other cellular processes
AT1G02220.1	located in	nucleus	nucleus
AT1G02220.1	involved in	protein desumoylation	protein metabolism
AT1G02220.1	involved in	vegetative to reproductive phase transition of meristem	developmental processes
AT1G02230.1	has	sequence-specific DNA binding transcription factor activity	transcription factor activity
AT1G02230.1	located in	nucleus	nucleus
AT1G02230.1	involved in	multicellular organismal development	developmental processes
AT1G02270.1	involved in	response to cold	response to stress
AT1G02270.1	has	catalytic activity	other enzyme activity
AT1G02270.1	functions in	calcium ion binding	other binding
AT1G02270.1	located in	nucleus	nucleus
AT1G02270.1	involved in	response to cold	response to abiotic or biotic stimulus
AT1G02280.2	located in	chloroplast envelope	chloroplast
AT1G02280.2	functions in	GTP binding	nucleotide binding
AT1G02280.2	functions in	GTP binding	other binding
AT1G02280.2	located in	chloroplast outer membrane	plastid
AT1G02280.2	located in	chloroplast envelope	other cytoplasmic components
AT1G02280.2	has	identical protein binding	protein binding
AT1G02280.2	located in	chloroplast	chloroplast
AT1G02280.2	located in	chloroplast envelope	other intracellular components
AT1G02280.2	located in	chloroplast envelope	chloroplast
AT1G02280.2	located in	chloroplast outer membrane	chloroplast
AT1G02280.2	located in	chloroplast envelope	chloroplast
AT1G02280.2	functions in	GTP binding	nucleotide binding
AT1G02280.2	has	GTPase activity	hydrolase activity
AT1G02280.2	has	protein binding	protein binding
AT1G02280.2	located in	chloroplast envelope	plastid
AT1G02280.2	located in	chloroplast	chloroplast
AT1G02280.2	located in	chloroplast envelope	other cytoplasmic components
AT1G02280.2	located in	chloroplast outer membrane	other membranes
AT1G02280.2	functions in	GTP binding	other binding
AT1G02280.2	has	protein homodimerization activity	protein binding
AT1G02280.2	functions in	protein binding	protein binding
AT1G02280.2	located in	chloroplast outer membrane	other cytoplasmic components
AT1G02280.2	involved in	protein targeting to chloroplast	transport
AT1G02280.2	located in	chloroplast envelope	plastid
AT1G02280.2	located in	chloroplast envelope	other cytoplasmic components
AT1G02280.2	has	protein binding	protein binding
AT1G02280.2	located in	chloroplast envelope	other intracellular components
AT1G02280.2	located in	chloroplast outer membrane	other intracellular components
AT1G02280.2	located in	chloroplast envelope	plastid
AT1G02280.2	located in	chloroplast envelope	other intracellular components
AT1G02310.1	involved in	negative regulation of transcription, DNA-templated	transcription,DNA-dependent
AT1G02310.1	involved in	galactolipid biosynthetic process	other metabolic processes
AT1G02310.1	involved in	cellular response to phosphate starvation	response to stress
AT1G02310.1	involved in	negative regulation of transcription, DNA-templated	other cellular processes
AT1G02310.1	located in	extracellular region	extracellular
AT1G02310.1	has	hydrolase activity, hydrolyzing O-glycosyl compounds	hydrolase activity
AT1G02310.1	involved in	galactolipid biosynthetic process	other cellular processes
AT1G02310.1	involved in	negative regulation of transcription, DNA-templated	other metabolic processes
AT1G02310.1	involved in	cellular response to phosphate starvation	other cellular processes
AT1G02335.1	located in	extracellular region	extracellular
AT1G02335.1	located in	plasmodesma	other cellular components
AT1G02335.1	involved in	regulation of root development	developmental processes
AT1G02335.1	involved in	plasmodesmata-mediated intercellular transport	other cellular processes
AT1G02335.1	involved in	plasmodesmata-mediated intercellular transport	transport
AT1G02340.1	located in	nucleus	nucleus
AT1G02340.1	involved in	red, far-red light phototransduction	other cellular processes
AT1G02340.1	involved in	blue light signaling pathway	other cellular processes
AT1G02340.1	functions in	DNA binding	DNA or RNA binding
AT1G02340.1	involved in	red or far-red light signaling pathway	response to abiotic or biotic stimulus
AT1G02340.1	involved in	blue light signaling pathway	response to abiotic or biotic stimulus
AT1G02340.1	involved in	abscisic acid-activated signaling pathway	other cellular processes
AT1G02340.1	functions in	protein binding	protein binding
AT1G02340.1	has protein modification of type	protein polyubiquitination	other metabolic processes
AT1G02340.1	has protein modification of type	protein polyubiquitination	other cellular processes
AT1G02340.1	involved in	red or far-red light signaling pathway	other cellular processes
AT1G02340.1	involved in	blue light signaling pathway	signal transduction
AT1G02340.1	involved in	abscisic acid-activated signaling pathway	signal transduction
AT1G02340.1	has	sequence-specific DNA binding transcription factor activity	transcription factor activity
AT1G02340.1	has	protein binding	protein binding
AT1G02340.1	has	protein binding	protein binding
AT1G02340.1	has	protein binding	protein binding
AT1G02340.1	involved in	gravitropism	response to abiotic or biotic stimulus
AT1G02340.1	located in	nucleus	nucleus
AT1G02340.1	involved in	response to light intensity	response to abiotic or biotic stimulus
AT1G02340.1	has	transcription cofactor activity	other molecular functions
AT1G02340.1	involved in	circadian rhythm	other biological processes
AT1G02340.1	involved in	red or far-red light signaling pathway	signal transduction
AT1G02340.1	has	protein binding	protein binding
AT1G02340.1	involved in	red, far-red light phototransduction	signal transduction
AT1G02340.1	involved in	red, far-red light phototransduction	response to abiotic or biotic stimulus
AT1G02340.1	located in	cytosol	cytosol
AT1G02340.1	has	protein binding	protein binding
AT1G02340.1	has	protein binding	protein binding
AT1G02340.1	located in	nucleus	nucleus
AT1G02340.1	functions in	protein binding	protein binding
AT1G02340.1	located in	nucleus	nucleus
AT1G02340.1	involved in	signal transduction	signal transduction
AT1G02340.1	has protein modification of type	protein polyubiquitination	protein metabolism
AT1G02340.1	has	sequence-specific DNA binding transcription factor activity	transcription factor activity
AT1G02350.1	located in	mitochondrion	mitochondria
AT1G02350.1	has	molecular_function	unknown molecular functions
AT1G02360.1	involved in	defense response to fungus	response to stress
AT1G02360.1	located in	extracellular region	extracellular
AT1G02360.1	involved in	defense response to fungus	response to abiotic or biotic stimulus
AT1G02360.1	involved in	nitrate transport	transport
AT1G02360.1	involved in	respiratory burst involved in defense response	response to stress
AT1G02360.1	has	chitinase activity	hydrolase activity
AT1G02360.1	involved in	amino acid transport	transport
AT1G02360.1	involved in	respiratory burst involved in defense response	other metabolic processes
AT1G02360.1	involved in	response to chitin	other biological processes
AT1G02360.1	involved in	response to nitrate	other biological processes
AT1G02380.1	has	molecular_function	unknown molecular functions
AT1G02380.1	located in	nucleus	nucleus
AT1G02380.1	involved in	biological_process	unknown biological processes
AT1G02390.1	involved in	phosphatidylglycerol biosynthetic process	other metabolic processes
AT1G02390.1	involved in	phosphatidylglycerol biosynthetic process	other cellular processes
AT1G02390.1	has	transferase activity, transferring acyl groups	transferase activity
AT1G02390.1	located in	mitochondrion	mitochondria
AT1G02390.1	involved in	metabolic process	other metabolic processes
AT1G02400.1	involved in	heat acclimation	response to abiotic or biotic stimulus
AT1G02400.1	located in	cytoplasm	other cytoplasmic components
AT1G02400.1	involved in	response to red or far red light	response to abiotic or biotic stimulus
AT1G02400.1	involved in	heat acclimation	response to stress
AT1G02400.1	involved in	gibberellin catabolic process	other metabolic processes
AT1G02400.1	involved in	gibberellin catabolic process	other cellular processes
AT1G02400.1	has	C-19 gibberellin 2-beta-dioxygenase activity	other enzyme activity
AT1G02430.1	has protein modification of type	N-terminal protein myristoylation	protein metabolism
AT1G02430.1	has protein modification of type	N-terminal protein myristoylation	other metabolic processes
AT1G02430.1	functions in	GTP binding	nucleotide binding
AT1G02430.1	located in	Golgi apparatus	Golgi apparatus
AT1G02430.1	has protein modification of type	N-terminal protein myristoylation	other cellular processes
AT1G02430.1	functions in	GTP binding	other binding
AT1G02440.1	has protein modification of type	N-terminal protein myristoylation	other cellular processes
AT1G02440.1	has protein modification of type	N-terminal protein myristoylation	protein metabolism
AT1G02440.1	functions in	GTP binding	nucleotide binding
AT1G02440.1	has protein modification of type	N-terminal protein myristoylation	other metabolic processes
AT1G02440.1	functions in	GTP binding	other binding
AT1G02450.1	involved in	response to hypoxia	response to abiotic or biotic stimulus
AT1G02450.1	involved in	negative regulation of defense response	response to stress
AT1G02450.1	involved in	detection of biotic stimulus	response to abiotic or biotic stimulus
AT1G02450.1	involved in	regulation of systemic acquired resistance	response to abiotic or biotic stimulus
AT1G02450.1	involved in	response to chitin	other biological processes
AT1G02450.1	involved in	negative regulation of transcription, DNA-templated	other cellular processes
AT1G02450.1	involved in	defense response to fungus	response to stress
AT1G02450.1	involved in	regulation of transcription, DNA-templated	other cellular processes
AT1G02450.1	involved in	defense response to bacterium	response to stress
AT1G02450.1	involved in	regulation of multi-organism process	other biological processes
AT1G02450.1	involved in	regulation of hydrogen peroxide metabolic process	other cellular processes
AT1G02450.1	involved in	response to bacterium	response to abiotic or biotic stimulus
AT1G02450.1	involved in	salicylic acid biosynthetic process	other cellular processes
AT1G02450.1	involved in	negative regulation of transcription, DNA-templated	other metabolic processes
AT1G02450.1	involved in	MAPK cascade	signal transduction
AT1G02450.1	involved in	jasmonic acid mediated signaling pathway	other cellular processes
AT1G02450.1	involved in	defense response to bacterium	response to stress
AT1G02450.1	involved in	regulation of innate immune response	response to stress
AT1G02450.1	involved in	defense response to fungus	response to abiotic or biotic stimulus
AT1G02450.1	involved in	regulation of protein dephosphorylation	other cellular processes
AT1G02450.1	involved in	systemic acquired resistance, salicylic acid mediated signaling pathway	signal transduction
AT1G02450.1	involved in	salicylic acid biosynthetic process	other metabolic processes
AT1G02450.1	involved in	detection of bacterium	response to abiotic or biotic stimulus
AT1G02450.1	involved in	regulation of hydrogen peroxide metabolic process	other metabolic processes
AT1G02450.1	involved in	regulation of plant-type hypersensitive response	response to stress
AT1G02450.1	involved in	regulation of protein dephosphorylation	other metabolic processes
AT1G02450.1	involved in	regulation of defense response	response to stress
AT1G02450.1	involved in	protein targeting to membrane	transport
AT1G02450.1	involved in	jasmonic acid mediated signaling pathway	signal transduction
AT1G02450.1	involved in	systemic acquired resistance, salicylic acid mediated signaling pathway	response to stress
AT1G02450.1	involved in	regulation of transcription, DNA-templated	transcription,DNA-dependent
AT1G02450.1	involved in	MAPK cascade	other metabolic processes
AT1G02450.1	functions in	protein binding	protein binding
AT1G02450.1	involved in	regulation of immune response	other biological processes
AT1G02450.1	involved in	systemic acquired resistance, salicylic acid mediated signaling pathway	other cellular processes
AT1G02450.1	involved in	innate immune response	response to stress
AT1G02450.1	located in	nucleus	nucleus
AT1G02450.1	involved in	protein targeting to membrane	other cellular processes
AT1G02450.1	involved in	response to hypoxia	response to stress
AT1G02450.1	involved in	defense response to bacterium	response to abiotic or biotic stimulus
AT1G02450.1	involved in	MAPK cascade	other cellular processes
AT1G02450.1	involved in	defense response to bacterium	response to abiotic or biotic stimulus
AT1G02450.1	involved in	systemic acquired resistance, salicylic acid mediated signaling pathway	response to abiotic or biotic stimulus
AT1G02450.1	involved in	regulation of transcription, DNA-templated	other metabolic processes
AT1G02450.1	involved in	regulation of systemic acquired resistance	response to stress
AT1G02450.1	involved in	regulation of plant-type hypersensitive response	other cellular processes
AT1G02450.1	involved in	negative regulation of transcription, DNA-templated	transcription,DNA-dependent
AT1G02450.1	has	protein binding	protein binding
AT1G02450.1	involved in	regulation of protein dephosphorylation	protein metabolism
AT1G02450.1	located in	nucleus	nucleus
AT1G02450.1	has	protein binding	protein binding
AT1G02450.1	involved in	protein targeting to membrane	cell organization and biogenesis
AT1G02460.1	has	polygalacturonase activity	hydrolase activity
AT1G02460.1	involved in	carbohydrate metabolic process	other metabolic processes
AT1G02460.1	located in	extracellular region	extracellular
AT1G02470.1	located in	chloroplast	chloroplast
AT1G02470.1	located in	chloroplast	chloroplast
AT1G02470.1	has	molecular_function	unknown molecular functions
AT1G02470.1	involved in	biological_process	unknown biological processes
AT1G02475.1	located in	nucleus	nucleus
AT1G02475.1	has	molecular_function	unknown molecular functions
AT1G02475.1	involved in	biological_process	unknown biological processes
AT1G02500.1	involved in	response to salt stress	response to stress
AT1G02500.1	involved in	vacuole organization	other cellular processes
AT1G02500.1	involved in	ethylene biosynthetic process	other metabolic processes
AT1G02500.1	involved in	response to salt stress	response to abiotic or biotic stimulus
AT1G02500.1	involved in	ethylene biosynthetic process	other metabolic processes
AT1G02500.1	involved in	response to salt stress	response to stress
AT1G02500.1	involved in	ethylene biosynthetic process	other cellular processes
AT1G02500.1	involved in	vacuole organization	cell organization and biogenesis
AT1G02500.1	has	methionine adenosyltransferase activity	transferase activity
AT1G02500.1	has	methionine adenosyltransferase activity	transferase activity
AT1G02500.1	involved in	coumarin biosynthetic process	other cellular processes
AT1G02500.1	located in	cytosol	cytosol
AT1G02500.1	involved in	gluconeogenesis	other metabolic processes
AT1G02500.1	involved in	hyperosmotic response	response to stress
AT1G02500.1	involved in	response to salt stress	response to abiotic or biotic stimulus
AT1G02500.1	involved in	water transport	transport
AT1G02500.1	involved in	polyamine catabolic process	other cellular processes
AT1G02500.1	involved in	ethylene biosynthetic process	other cellular processes
AT1G02500.1	involved in	glycolytic process	electron transport or energy pathways
AT1G02500.1	involved in	glycolytic process	other metabolic processes
AT1G02500.1	involved in	response to wounding	response to stress
AT1G02500.1	located in	membrane	other membranes
AT1G02500.1	involved in	Golgi organization	other cellular processes
AT1G02500.1	located in	cytoplasm	other cytoplasmic components
AT1G02500.1	involved in	response to cadmium ion	other biological processes
AT1G02500.1	involved in	S-adenosylmethionine biosynthetic process	other cellular processes
AT1G02500.1	involved in	response to salt stress	response to abiotic or biotic stimulus
AT1G02500.1	involved in	phenylpropanoid metabolic process	other metabolic processes
AT1G02500.1	involved in	S-adenosylmethionine biosynthetic process	other metabolic processes
AT1G02500.1	involved in	phenylpropanoid metabolic process	other cellular processes
AT1G02500.1	involved in	cysteine biosynthetic process	other cellular processes
AT1G02500.1	involved in	Golgi organization	cell organization and biogenesis
AT1G02500.1	located in	cytosol	cytosol
AT1G02500.1	involved in	cellular modified amino acid biosynthetic process	other metabolic processes
AT1G02500.1	involved in	polyamine catabolic process	other metabolic processes
AT1G02500.1	involved in	hyperosmotic response	response to abiotic or biotic stimulus
AT1G02500.1	involved in	cellular response to iron ion	other cellular processes
AT1G02500.1	involved in	cysteine biosynthetic process	other metabolic processes
AT1G02500.1	located in	plasma membrane	plasma membrane
AT1G02500.1	located in	cytoplasm	other cytoplasmic components
AT1G02500.1	involved in	coumarin biosynthetic process	other metabolic processes
AT1G02500.1	located in	membrane	other membranes
AT1G02500.1	involved in	cellular modified amino acid biosynthetic process	other cellular processes
AT1G02500.1	involved in	response to cadmium ion	other biological processes
AT1G02500.1	involved in	response to cadmium ion	other biological processes
AT1G02500.1	located in	cell wall	cell wall
AT1G02500.1	located in	plasma membrane	plasma membrane
AT1G02500.1	involved in	response to salt stress	response to stress
AT1G02500.1	located in	cell wall	cell wall
AT1G02500.1	involved in	response to temperature stimulus	response to abiotic or biotic stimulus
AT1G02500.1	involved in	glycolytic process	other cellular processes
AT1G02520.1	located in	plasma membrane	plasma membrane
AT1G02520.1	located in	plasmodesma	other cellular components
AT1G02520.1	located in	plasma membrane	plasma membrane
AT1G02520.1	located in	plasma membrane	plasma membrane
AT1G02520.1	has	ATPase activity, coupled to transmembrane movement of substances	transporter activity
AT1G02520.1	located in	nucleus	nucleus
AT1G02520.1	has	ATPase activity, coupled to transmembrane movement of substances	hydrolase activity
AT1G02520.1	located in	plasma membrane	plasma membrane
AT1G02560.1	located in	chloroplast envelope	other cytoplasmic components
AT1G02560.1	located in	chloroplast envelope	other cytoplasmic components
AT1G02560.1	located in	chloroplast stroma	chloroplast
AT1G02560.1	located in	chloroplast stroma	plastid
AT1G02560.1	located in	chloroplast	chloroplast
AT1G02560.1	located in	chloroplast thylakoid	other intracellular components
AT1G02560.1	located in	plastid stroma	plastid
AT1G02560.1	located in	chloroplast	chloroplast
AT1G02560.1	located in	chloroplast stroma	other intracellular components
AT1G02560.1	has protein modification of type	peptidyl-cysteine S-nitrosylation	protein metabolism
AT1G02560.1	located in	chloroplast envelope	chloroplast
AT1G02560.1	located in	chloroplast envelope	other intracellular components
AT1G02560.1	located in	chloroplast envelope	chloroplast
AT1G02560.1	located in	chloroplast stroma	other intracellular components
AT1G02560.1	involved in	maltose metabolic process	other metabolic processes
AT1G02560.1	located in	chloroplast thylakoid	plastid
AT1G02560.1	located in	chloroplast envelope	plastid
AT1G02560.1	located in	chloroplast envelope	other cytoplasmic components
AT1G02560.1	located in	chloroplast thylakoid	other cytoplasmic components
AT1G02560.1	has protein modification of type	peptidyl-cysteine S-nitrosylation	other metabolic processes
AT1G02560.1	located in	chloroplast envelope	other intracellular components
AT1G02560.1	located in	plastid stroma	other cytoplasmic components
AT1G02560.1	located in	chloroplast stroma	other cytoplasmic components
AT1G02560.1	located in	chloroplast stroma	other intracellular components
AT1G02560.1	located in	chloroplast stroma	chloroplast
AT1G02560.1	located in	chloroplast stroma	chloroplast
AT1G02560.1	located in	chloroplast stroma	plastid
AT1G02560.1	is subunit of	chloroplastic endopeptidase Clp complex	other intracellular components
AT1G02560.1	is subunit of	chloroplastic endopeptidase Clp complex	plastid
AT1G02560.1	has protein modification of type	peptidyl-cysteine S-nitrosylation	other cellular processes
AT1G02560.1	involved in	maltose metabolic process	other cellular processes
AT1G02560.1	involved in	starch biosynthetic process	other metabolic processes
AT1G02560.1	involved in	starch biosynthetic process	other cellular processes
AT1G02560.1	located in	chloroplast stroma	plastid
AT1G02560.1	located in	chloroplast stroma	plastid
AT1G02560.1	located in	chloroplast stroma	other cytoplasmic components
AT1G02560.1	located in	plastid stroma	other intracellular components
AT1G02560.1	located in	chloroplast envelope	plastid
AT1G02560.1	located in	chloroplast stroma	other cytoplasmic components
AT1G02560.1	located in	chloroplast stroma	other cytoplasmic components
AT1G02560.1	located in	chloroplast stroma	other intracellular components
AT1G02560.1	is subunit of	chloroplastic endopeptidase Clp complex	other cytoplasmic components
AT1G02560.1	located in	chloroplast envelope	chloroplast
AT1G02560.1	located in	thylakoid	other intracellular components
AT1G02560.1	located in	chloroplast envelope	other intracellular components
AT1G02560.1	located in	chloroplast envelope	plastid
AT1G02560.1	located in	chloroplast stroma	chloroplast
AT1G02560.1	located in	chloroplast thylakoid	chloroplast
AT1G02560.1	is subunit of	chloroplastic endopeptidase Clp complex	chloroplast
AT1G02580.1	located in	nucleus	nucleus
AT1G02580.1	has	protein binding	protein binding
AT1G02580.1	involved in	regulation of gene expression by genetic imprinting	other cellular processes
AT1G02580.1	involved in	negative regulation of transcription, DNA-templated	transcription,DNA-dependent
AT1G02580.1	has	sequence-specific DNA binding transcription factor activity	transcription factor activity
AT1G02580.1	has	protein binding	protein binding
AT1G02580.1	involved in	regulation of endosperm development	developmental processes
AT1G02580.1	involved in	histone methylation	cell organization and biogenesis
AT1G02580.1	involved in	histone methylation	other cellular processes
AT1G02580.1	involved in	response to absence of light	response to abiotic or biotic stimulus
AT1G02580.1	has	protein binding	protein binding
AT1G02580.1	functions in	sequence-specific DNA binding	DNA or RNA binding
AT1G02580.1	involved in	negative regulation of transcription, DNA-templated	other cellular processes
AT1G02580.1	has	protein binding	protein binding
AT1G02580.1	has	protein binding	protein binding
AT1G02580.1	involved in	regulation of gene expression by genetic imprinting	other cellular processes
AT1G02580.1	involved in	seed morphogenesis	developmental processes
AT1G02580.1	has	protein binding	protein binding
AT1G02580.1	involved in	regulation of gene expression by genetic imprinting	other metabolic processes
AT1G02580.1	functions in	protein binding	protein binding
AT1G02580.1	involved in	histone methylation	protein metabolism
AT1G02580.1	involved in	regulation of gene expression by genetic imprinting	other metabolic processes
AT1G02580.1	involved in	vernalization response	response to abiotic or biotic stimulus
AT1G02580.1	has	protein binding	protein binding
AT1G02580.1	located in	nucleus	nucleus
AT1G02580.1	involved in	histone methylation	other metabolic processes
AT1G02580.1	involved in	negative regulation of transcription, DNA-templated	other metabolic processes
AT1G02580.1	involved in	vernalization response	response to stress
AT1G02610.1	functions in	zinc ion binding	other binding
AT1G02610.1	located in	cytoplasm	other cytoplasmic components
AT1G02640.1	located in	extracellular region	extracellular
AT1G02640.1	located in	plant-type cell wall	cell wall
AT1G02640.1	has	hydrolase activity, hydrolyzing O-glycosyl compounds	hydrolase activity
AT1G02640.1	involved in	response to arsenic-containing substance	other biological processes
AT1G02650.1	involved in	protein folding	protein metabolism
AT1G02650.1	involved in	protein folding	other metabolic processes
AT1G02650.1	located in	nucleus	nucleus
AT1G02650.1	involved in	protein folding	other cellular processes
AT1G02660.1	located in	extracellular region	extracellular
AT1G02660.1	has	triglyceride lipase activity	hydrolase activity
AT1G02660.1	involved in	lipid metabolic process	other metabolic processes
AT1G02710.1	has	molecular_function	unknown molecular functions
AT1G02710.1	involved in	biological_process	unknown biological processes
AT1G02720.1	located in	Golgi apparatus	Golgi apparatus
AT1G02720.1	involved in	carbohydrate biosynthetic process	other metabolic processes
AT1G02720.1	involved in	plant-type cell wall assembly	cell organization and biogenesis
AT1G02720.1	has	transferase activity, transferring glycosyl groups	transferase activity
AT1G02720.1	involved in	mucilage biosynthetic process involved in seed coat development	developmental processes
AT1G02720.1	located in	Golgi apparatus	Golgi apparatus
AT1G02720.1	located in	endoplasmic reticulum	ER
AT1G02720.1	involved in	mucilage pectin metabolic process	other cellular processes
AT1G02720.1	located in	Golgi apparatus	Golgi apparatus
AT1G02720.1	has	polygalacturonate 4-alpha-galacturonosyltransferase activity	transferase activity
AT1G02720.1	involved in	mucilage biosynthetic process involved in seed coat development	other metabolic processes
AT1G02720.1	has	transferase activity, transferring hexosyl groups	transferase activity
AT1G02720.1	involved in	plant-type cell wall assembly	other cellular processes
AT1G02720.1	involved in	mucilage pectin metabolic process	other metabolic processes
AT1G02720.1	involved in	mucilage biosynthetic process involved in seed coat development	other cellular processes
AT1G02730.1	is downregulated by	response to cyclopentenone	other biological processes
AT1G02730.1	involved in	response to cyclopentenone	other biological processes
AT1G02730.1	involved in	microtubule cytoskeleton organization	other cellular processes
AT1G02730.1	involved in	plant-type cell wall biogenesis	other cellular processes
AT1G02730.1	involved in	double-strand break repair via homologous recombination	other cellular processes
AT1G02730.1	involved in	response to water deprivation	response to stress
AT1G02730.1	has	mannan synthase activity	transferase activity
AT1G02730.1	located in	Golgi apparatus	Golgi apparatus
AT1G02730.1	located in	Golgi apparatus	Golgi apparatus
AT1G02730.1	involved in	response to salt stress	response to stress
AT1G02730.1	involved in	response to salt stress	response to abiotic or biotic stimulus
AT1G02730.1	involved in	double-strand break repair via homologous recombination	other metabolic processes
AT1G02730.1	involved in	microtubule cytoskeleton organization	cell organization and biogenesis
AT1G02730.1	involved in	shoot system development	developmental processes
AT1G02730.1	involved in	double-strand break repair via homologous recombination	response to stress
AT1G02730.1	involved in	double-strand break repair via homologous recombination	DNA or RNA metabolism
AT1G02730.1	involved in	response to water deprivation	response to abiotic or biotic stimulus
AT1G02730.1	involved in	cell wall biogenesis	other cellular processes
AT1G02730.1	involved in	regulation of cell proliferation	other cellular processes
AT1G02730.1	involved in	polysaccharide biosynthetic process	other metabolic processes
AT1G02730.1	involved in	response to osmotic stress	response to stress
AT1G02730.1	involved in	leaf morphogenesis	developmental processes
AT1G02730.1	has	glucosyltransferase activity	transferase activity
AT1G02730.1	involved in	response to osmotic stress	response to abiotic or biotic stimulus
AT1G02730.1	involved in	cytokinesis by cell plate formation	other cellular processes
AT1G02750.1	located in	nucleus	nucleus
AT1G02750.1	involved in	autophagy	other metabolic processes
AT1G02750.1	located in	nucleus	nucleus
AT1G02750.1	involved in	autophagy	other cellular processes
AT1G02750.1	involved in	response to water deprivation	response to abiotic or biotic stimulus
AT1G02750.1	involved in	response to water deprivation	response to stress
AT1G02770.1	involved in	biological_process	unknown biological processes
AT1G02770.1	has	molecular_function	unknown molecular functions
AT1G02770.1	located in	nucleus	nucleus
AT1G02780.1	involved in	RNA methylation	other cellular processes
AT1G02780.1	involved in	translation	protein metabolism
AT1G02780.1	involved in	gluconeogenesis	other metabolic processes
AT1G02780.1	located in	cytosolic ribosome	other cytoplasmic components
AT1G02780.1	located in	nucleolus	nucleus
AT1G02780.1	involved in	ribosome biogenesis	other biological processes
AT1G02780.1	involved in	response to cadmium ion	other biological processes
AT1G02780.1	functions as	structural constituent of ribosome	structural molecule activity
AT1G02780.1	involved in	translation	other cellular processes
AT1G02780.1	located in	cytosolic large ribosomal subunit	cytosol
AT1G02780.1	located in	cytosolic large ribosomal subunit	ribosome
AT1G02780.1	located in	membrane	other membranes
AT1G02780.1	located in	nucleolus	other intracellular components
AT1G02780.1	located in	cytosolic ribosome	other intracellular components
AT1G02780.1	involved in	RNA methylation	other metabolic processes
AT1G02780.1	involved in	glycolytic process	other metabolic processes
AT1G02780.1	located in	cytoplasm	other cytoplasmic components
AT1G02780.1	located in	cytosolic large ribosomal subunit	other intracellular components
AT1G02780.1	located in	cytosol	cytosol
AT1G02780.1	involved in	glycolytic process	electron transport or energy pathways
AT1G02780.1	located in	cytosolic ribosome	ribosome
AT1G02780.1	located in	plasmodesma	other cellular components
AT1G02780.1	located in	cytosolic large ribosomal subunit	other cytoplasmic components
AT1G02780.1	located in	cytosolic ribosome	cytosol
AT1G02780.1	involved in	glycolytic process	other cellular processes
AT1G02780.1	located in	ribosome	ribosome
AT1G02780.1	involved in	response to salt stress	response to abiotic or biotic stimulus
AT1G02780.1	involved in	response to salt stress	response to stress
AT1G02780.1	located in	plasma membrane	plasma membrane
AT1G02780.1	involved in	translation	other metabolic processes
AT1G02780.1	involved in	embryo development ending in seed dormancy	developmental processes
AT1G02800.1	involved in	specification of floral organ identity	developmental processes
AT1G02800.1	has	hydrolase activity, hydrolyzing O-glycosyl compounds	hydrolase activity
AT1G02800.1	involved in	response to nematode	response to abiotic or biotic stimulus
AT1G02800.1	involved in	determination of bilateral symmetry	developmental processes
AT1G02800.1	involved in	carpel development	developmental processes
AT1G02800.1	involved in	meristem initiation	developmental processes
AT1G02800.1	involved in	meristem development	developmental processes
AT1G02800.1	has	cellulase activity	hydrolase activity
AT1G02800.1	involved in	polarity specification of adaxial/abaxial axis	developmental processes
AT1G02800.1	located in	extracellular region	extracellular
AT1G02800.1	involved in	pattern specification process	developmental processes
AT1G02800.1	involved in	xylem and phloem pattern formation	developmental processes
AT1G02810.1	located in	plant-type cell wall	cell wall
AT1G02810.1	has	pectinesterase activity	hydrolase activity
AT1G02810.1	located in	extracellular region	extracellular
AT1G02820.1	has	molecular_function	unknown molecular functions
AT1G02820.1	located in	chloroplast	chloroplast
AT1G02840.2	has	protein binding	protein binding
AT1G02840.2	located in	interchromatin granule	nucleus
AT1G02840.2	located in	nuclear speck	other intracellular components
AT1G02840.2	involved in	mRNA splicing, via spliceosome	other cellular processes
AT1G02840.2	located in	nuclear speck	nucleus
AT1G02840.2	located in	nucleus	nucleus
AT1G02840.2	located in	nucleus	nucleus
AT1G02840.2	functions in	RNA binding	DNA or RNA binding
AT1G02840.2	located in	nucleus	nucleus
AT1G02840.2	located in	interchromatin granule	other intracellular components
AT1G02840.2	located in	nuclear speck	nucleus
AT1G02840.2	located in	nuclear speck	other intracellular components
AT1G02840.2	involved in	mRNA splicing, via spliceosome	other metabolic processes
AT1G02840.2	involved in	nuclear-transcribed mRNA catabolic process	other cellular processes
AT1G02840.2	located in	nucleus	nucleus
AT1G02840.2	involved in	nuclear-transcribed mRNA catabolic process	other metabolic processes
AT1G02850.1	has	hydrolase activity, hydrolyzing O-glycosyl compounds	hydrolase activity
AT1G02850.1	located in	extracellular region	extracellular
AT1G02850.1	located in	extracellular region	extracellular
AT1G02850.1	located in	extracellular region	extracellular
AT1G02850.1	located in	extracellular region	extracellular
AT1G02850.1	located in	extracellular region	extracellular
AT1G02880.1	located in	cytoplasm	other cytoplasmic components
AT1G02880.1	located in	cytoplasm	other cytoplasmic components
AT1G02880.1	involved in	thiamine metabolic process	other metabolic processes
AT1G02880.1	located in	cytoplasm	other cytoplasmic components
AT1G02880.1	located in	cytosol	cytosol
AT1G02880.1	has	thiamine diphosphokinase activity	transferase activity
AT1G02880.1	located in	cytoplasm	other cytoplasmic components
AT1G02880.1	involved in	thiamine metabolic process	other cellular processes
AT1G02880.1	involved in	thiamine metabolic process	other metabolic processes
AT1G02880.1	has	thiamine diphosphokinase activity	transferase activity
AT1G02880.1	involved in	thiamine metabolic process	other cellular processes
AT1G02890.2	has	ATPase activity	hydrolase activity
AT1G02890.2	involved in	gravitropism	response to abiotic or biotic stimulus
AT1G02900.1	involved in	calcium-mediated signaling	signal transduction
AT1G02900.1	involved in	cell-cell signaling	other cellular processes
AT1G02900.1	located in	extracellular region	extracellular
AT1G02900.1	has	signal transducer activity	other molecular functions
AT1G02900.1	located in	apoplast	extracellular
AT1G02910.1	involved in	thylakoid membrane organization	other cellular processes
AT1G02910.1	involved in	photosystem II oxygen evolving complex assembly	other metabolic processes
AT1G02910.1	involved in	photosystem II oxygen evolving complex assembly	cell organization and biogenesis
AT1G02910.1	involved in	photosystem II oxygen evolving complex assembly	other cellular processes
AT1G02910.1	involved in	photosystem II oxygen evolving complex assembly	electron transport or energy pathways
AT1G02910.1	located in	chloroplast	chloroplast
AT1G02910.1	involved in	thylakoid membrane organization	cell organization and biogenesis
AT1G02910.1	located in	chloroplast	chloroplast
AT1G02920.1	located in	cytoplasm	other cytoplasmic components
AT1G02920.1	located in	nucleus	nucleus
AT1G02920.1	located in	cytoplasm	other cytoplasmic components
AT1G02920.1	functions in	copper ion binding	other binding
AT1G02920.1	functions in	cobalt ion binding	other binding
AT1G02920.1	involved in	response to salt stress	response to abiotic or biotic stimulus
AT1G02920.1	located in	vacuole	other intracellular components
AT1G02920.1	involved in	response to cadmium ion	other biological processes
AT1G02920.1	located in	vacuole	other cytoplasmic components
AT1G02920.1	located in	cytoplasm	other cytoplasmic components
AT1G02920.1	functions in	glutathione binding	other binding
AT1G02920.1	involved in	toxin catabolic process	other cellular processes
AT1G02920.1	involved in	defense response to fungus, incompatible interaction	response to abiotic or biotic stimulus
AT1G02920.1	has	glutathione transferase activity	transferase activity
AT1G02920.1	involved in	toxin catabolic process	other metabolic processes
AT1G02920.1	involved in	defense response to fungus, incompatible interaction	response to stress
AT1G02920.1	involved in	defense response to bacterium	response to stress
AT1G02920.1	involved in	defense response to bacterium	response to abiotic or biotic stimulus
AT1G02920.1	involved in	response to cadmium ion	other biological processes
AT1G02920.1	involved in	response to salt stress	response to stress
AT1G02930.1	located in	vacuole	other cytoplasmic components
AT1G02930.1	functions in	copper ion binding	other binding
AT1G02930.1	located in	cytoplasm	other cytoplasmic components
AT1G02930.1	involved in	response to water deprivation	response to stress
AT1G02930.1	involved in	response to water deprivation	response to abiotic or biotic stimulus
AT1G02930.1	functions in	cobalt ion binding	other binding
AT1G02930.1	involved in	defense response to bacterium	response to abiotic or biotic stimulus
AT1G02930.1	involved in	response to salt stress	response to abiotic or biotic stimulus
AT1G02930.1	located in	plasmodesma	other cellular components
AT1G02930.1	located in	cytoplasm	other cytoplasmic components
AT1G02930.1	involved in	response to cadmium ion	other biological processes
AT1G02930.1	located in	mitochondrion	mitochondria
AT1G02930.1	located in	mitochondrion	mitochondria
AT1G02930.1	located in	cytoplasm	other cytoplasmic components
AT1G02930.1	involved in	toxin catabolic process	other metabolic processes
AT1G02930.1	involved in	response to oxidative stress	response to stress
AT1G02930.1	involved in	defense response to bacterium	response to stress
AT1G02930.1	functions in	glutathione binding	other binding
AT1G02930.1	involved in	response to cadmium ion	other biological processes
AT1G02930.1	has	glutathione transferase activity	transferase activity
AT1G02930.1	involved in	toxin catabolic process	other cellular processes
AT1G02930.1	has	glutathione transferase activity	transferase activity
AT1G02930.1	functions in	quercitrin binding	other binding
AT1G02930.1	involved in	response to oxidative stress	response to stress
AT1G02930.1	located in	cytosol	cytosol
AT1G02930.1	functions in	camalexin binding	other binding
AT1G02930.1	located in	vacuole	other intracellular components
AT1G02930.1	located in	cell wall	cell wall
AT1G02930.1	involved in	response to salt stress	response to stress
AT1G02940.1	involved in	toxin catabolic process	other metabolic processes
AT1G02940.1	located in	cytoplasm	other cytoplasmic components
AT1G02940.1	has	glutathione transferase activity	transferase activity
AT1G02940.1	involved in	toxin catabolic process	other cellular processes
AT1G02940.1	involved in	toxin catabolic process	other cellular processes
AT1G02940.1	located in	mitochondrion	mitochondria
AT1G02940.1	located in	cytoplasm	other cytoplasmic components
AT1G02940.1	involved in	toxin catabolic process	other metabolic processes
AT1G02960.1	located in	nucleus	nucleus
AT1G02960.1	located in	nucleus	nucleus
AT1G02960.1	located in	nucleus	nucleus
AT1G02970.1	involved in	DNA endoreduplication	other cellular processes
AT1G02970.1	has	protein kinase activity	transferase activity
AT1G02970.1	functions in	protein binding	protein binding
AT1G02970.1	involved in	gene silencing by RNA	other cellular processes
AT1G02970.1	functions in	protein binding	protein binding
AT1G02970.1	involved in	regulation of G2/M transition of mitotic cell cycle	other cellular processes
AT1G02970.1	involved in	DNA-dependent DNA replication	DNA or RNA metabolism
AT1G02970.1	involved in	DNA-dependent DNA replication	other metabolic processes
AT1G02970.1	involved in	regulation of DNA replication	DNA or RNA metabolism
AT1G02970.1	involved in	double-strand break repair via homologous recombination	other cellular processes
AT1G02970.1	involved in	cell proliferation	other biological processes
AT1G02970.1	involved in	spindle assembly	cell organization and biogenesis
AT1G02970.1	involved in	histone H3-K9 methylation	cell organization and biogenesis
AT1G02970.1	involved in	DNA replication checkpoint	other cellular processes
AT1G02970.1	involved in	cell cycle arrest	other cellular processes
AT1G02970.1	involved in	DNA endoreduplication	other metabolic processes
AT1G02970.1	involved in	gene silencing by RNA	other metabolic processes
AT1G02970.1	involved in	double-strand break repair via homologous recombination	DNA or RNA metabolism
AT1G02970.1	involved in	DNA-dependent DNA replication	other cellular processes
AT1G02970.1	involved in	cytokinesis by cell plate formation	other cellular processes
AT1G02970.1	involved in	double-strand break repair via homologous recombination	other metabolic processes
AT1G02970.1	involved in	nuclear division	cell organization and biogenesis
AT1G02970.1	located in	nucleus	nucleus
AT1G02970.1	has	protein kinase activity	kinase activity
AT1G02970.1	functions in	protein binding	protein binding
AT1G02970.1	involved in	regulation of DNA replication	other cellular processes
AT1G02970.1	involved in	DNA replication initiation	other metabolic processes
AT1G02970.1	involved in	DNA replication initiation	other cellular processes
AT1G02970.1	involved in	somatic cell DNA recombination	DNA or RNA metabolism
AT1G02970.1	functions in	protein binding	protein binding
AT1G02970.1	functions in	protein binding	protein binding
AT1G02970.1	involved in	chromatin modification	cell organization and biogenesis
AT1G02970.1	involved in	DNA methylation	DNA or RNA metabolism
AT1G02970.1	involved in	regulation of DNA replication	other metabolic processes
AT1G02970.1	involved in	DNA replication initiation	DNA or RNA metabolism
AT1G02970.1	involved in	nuclear division	other cellular processes
AT1G02970.1	involved in	histone H3-K9 methylation	protein metabolism
AT1G02970.1	involved in	DNA methylation	other cellular processes
AT1G02970.1	involved in	DNA endoreduplication	DNA or RNA metabolism
AT1G02970.1	functions in	protein binding	protein binding
AT1G02970.1	involved in	histone H3-K9 methylation	other metabolic processes
AT1G02970.1	involved in	histone H3-K9 methylation	other cellular processes
AT1G02970.1	involved in	mitotic cell cycle	other cellular processes
AT1G02970.1	involved in	spindle assembly	other cellular processes
AT1G02970.1	involved in	DNA replication	other metabolic processes
AT1G02970.1	involved in	DNA methylation	other metabolic processes
AT1G02970.1	involved in	DNA replication	DNA or RNA metabolism
AT1G02970.1	involved in	DNA replication	other cellular processes
AT1G02970.1	involved in	double-strand break repair via homologous recombination	response to stress
AT1G02970.1	has	kinase activity	kinase activity
AT1G02970.1	involved in	chromatin modification	other cellular processes
AT1G02970.1	involved in	regulation of cell cycle	other cellular processes
AT1G02970.1	involved in	pollen development	developmental processes
AT1G02990.1	involved in	biological_process	unknown biological processes
AT1G02990.1	has	molecular_function	unknown molecular functions
AT1G02990.1	located in	nucleus	nucleus
AT1G03010.1	involved in	pollen tube growth	other cellular processes
AT1G03010.1	involved in	pollen tube growth	other cellular processes
AT1G03010.1	located in	plasma membrane	plasma membrane
AT1G03010.1	has	signal transducer activity	other molecular functions
AT1G03010.1	involved in	pollen tube growth	cell organization and biogenesis
AT1G03010.1	involved in	response to light stimulus	response to abiotic or biotic stimulus
AT1G03010.1	involved in	pollen tube growth	cell organization and biogenesis
AT1G03040.2	functions in	DNA binding	DNA or RNA binding
AT1G03040.2	has	sequence-specific DNA binding transcription factor activity	transcription factor activity
AT1G03040.2	located in	nucleus	nucleus
AT1G03040.2	has	sequence-specific DNA binding transcription factor activity	transcription factor activity
AT1G03040.2	located in	nucleus	nucleus
AT1G03070.1	involved in	protein folding	protein metabolism
AT1G03070.1	functions in	glutamate binding	other binding
AT1G03070.1	involved in	response to hydrogen peroxide	response to stress
AT1G03070.1	involved in	biological_process	unknown biological processes
AT1G03070.1	involved in	response to heat	response to abiotic or biotic stimulus
AT1G03070.1	involved in	protein folding	other metabolic processes
AT1G03070.1	involved in	response to high light intensity	response to abiotic or biotic stimulus
AT1G03070.1	involved in	response to heat	response to stress
AT1G03070.1	involved in	protein folding	other cellular processes
AT1G03090.1	located in	mitochondrion	mitochondria
AT1G03090.1	located in	mitochondrion	mitochondria
AT1G03090.1	located in	cytosolic ribosome	other cytoplasmic components
AT1G03090.1	located in	cytosolic ribosome	cytosol
AT1G03090.1	functions in	cobalt ion binding	other binding
AT1G03090.1	located in	cytosolic ribosome	other cytoplasmic components
AT1G03090.1	involved in	leucine catabolic process	other metabolic processes
AT1G03090.1	located in	cytosolic ribosome	cytosol
AT1G03090.1	has	methylcrotonoyl-CoA carboxylase activity	other enzyme activity
AT1G03090.1	located in	cytosolic ribosome	other intracellular components
AT1G03090.1	located in	cytosolic ribosome	ribosome
AT1G03090.1	located in	cytosolic ribosome	other intracellular components
AT1G03090.1	involved in	response to sucrose	other biological processes
AT1G03090.1	located in	cytosolic ribosome	ribosome
AT1G03090.1	located in	mitochondrion	mitochondria
AT1G03090.1	located in	mitochondrion	mitochondria
AT1G03090.1	involved in	leucine catabolic process	other cellular processes
AT1G03090.1	located in	mitochondrion	mitochondria
AT1G03090.1	involved in	response to fructose	other biological processes
AT1G03100.1	located in	mitochondrion	mitochondria
AT1G03100.1	has	molecular_function	unknown molecular functions
AT1G03100.1	involved in	biological_process	unknown biological processes
AT1G03106.1	involved in	biological_process	unknown biological processes
AT1G03106.1	has	molecular_function	unknown molecular functions
AT1G03106.1	located in	mitochondrion	mitochondria
AT1G03106.1	has	molecular_function	unknown molecular functions
AT1G03110.1	involved in	RNA methylation	other metabolic processes
AT1G03110.1	involved in	tRNA modification	other cellular processes
AT1G03110.1	located in	cytoplasm	other cytoplasmic components
AT1G03110.1	involved in	7-methylguanosine metabolic process	other cellular processes
AT1G03110.1	functions in	nucleotide binding	nucleotide binding
AT1G03110.1	involved in	7-methylguanosine metabolic process	other metabolic processes
AT1G03110.1	involved in	RNA methylation	other cellular processes
AT1G03110.1	involved in	tRNA modification	other metabolic processes
AT1G03130.1	located in	chloroplast thylakoid	other intracellular components
AT1G03130.1	involved in	regulation of protein dephosphorylation	other cellular processes
AT1G03130.1	located in	chloroplast envelope	plastid
AT1G03130.1	located in	thylakoid	other intracellular components
AT1G03130.1	located in	photosystem I reaction center	other intracellular components
AT1G03130.1	located in	chloroplast envelope	other cytoplasmic components
AT1G03130.1	located in	thylakoid	other intracellular components
AT1G03130.1	located in	chloroplast thylakoid membrane	other intracellular components
AT1G03130.1	has	molecular_function	unknown molecular functions
AT1G03130.1	located in	chloroplast thylakoid membrane	chloroplast
AT1G03130.1	located in	chloroplast thylakoid	plastid
AT1G03130.1	located in	chloroplast thylakoid	other cytoplasmic components
AT1G03130.1	located in	chloroplast thylakoid membrane	other intracellular components
AT1G03130.1	involved in	regulation of protein dephosphorylation	protein metabolism
AT1G03130.1	located in	chloroplast thylakoid membrane	plastid
AT1G03130.1	located in	chloroplast thylakoid membrane	other membranes
AT1G03130.1	located in	chloroplast thylakoid membrane	other cytoplasmic components
AT1G03130.1	located in	chloroplast envelope	other intracellular components
AT1G03130.1	involved in	cellular cation homeostasis	other cellular processes
AT1G03130.1	located in	chloroplast thylakoid membrane	other cytoplasmic components
AT1G03130.1	located in	chloroplast thylakoid membrane	other membranes
AT1G03130.1	located in	chloroplast envelope	chloroplast
AT1G03130.1	located in	membrane	other membranes
AT1G03130.1	located in	chloroplast thylakoid membrane	chloroplast
AT1G03130.1	located in	chloroplast thylakoid membrane	other cytoplasmic components
AT1G03130.1	involved in	photosynthesis	other cellular processes
AT1G03130.1	involved in	divalent metal ion transport	transport
AT1G03130.1	involved in	photosynthesis, light reaction	electron transport or energy pathways
AT1G03130.1	involved in	photosynthesis, light reaction	other metabolic processes
AT1G03130.1	involved in	photosynthesis	other metabolic processes
AT1G03130.1	involved in	photosynthesis	other cellular processes
AT1G03130.1	located in	chloroplast envelope	chloroplast
AT1G03130.1	involved in	photosynthesis	other metabolic processes
AT1G03130.1	located in	chloroplast thylakoid membrane	chloroplast
AT1G03130.1	located in	chloroplast thylakoid membrane	plastid
AT1G03130.1	located in	chloroplast envelope	other intracellular components
AT1G03130.1	located in	chloroplast thylakoid	chloroplast
AT1G03130.1	located in	chloroplast thylakoid membrane	other intracellular components
AT1G03130.1	located in	chloroplast envelope	plastid
AT1G03130.1	located in	chloroplast	chloroplast
AT1G03130.1	located in	chloroplast thylakoid membrane	other membranes
AT1G03130.1	involved in	regulation of protein dephosphorylation	other metabolic processes
AT1G03130.1	located in	chloroplast envelope	other cytoplasmic components
AT1G03130.1	located in	photosystem I reaction center	other membranes
AT1G03130.1	located in	chloroplast	chloroplast
AT1G03130.1	located in	chloroplast thylakoid membrane	plastid
AT1G03130.1	involved in	photosynthesis, light reaction	other cellular processes
AT1G03160.1	involved in	iron-sulfur cluster assembly	other metabolic processes
AT1G03160.1	involved in	iron-sulfur cluster assembly	cell organization and biogenesis
AT1G03160.1	involved in	regulation of protein dephosphorylation	protein metabolism
AT1G03160.1	located in	chloroplast membrane	plastid
AT1G03160.1	involved in	vegetative to reproductive phase transition of meristem	developmental processes
AT1G03160.1	involved in	photosystem II assembly	cell organization and biogenesis
AT1G03160.1	involved in	transcription from plastid promoter	other metabolic processes
AT1G03160.1	involved in	photosynthesis	other cellular processes
AT1G03160.1	involved in	thylakoid membrane organization	other cellular processes
AT1G03160.1	located in	chloroplast membrane	chloroplast
AT1G03160.1	involved in	transcription from plastid promoter	transcription,DNA-dependent
AT1G03160.1	located in	chloroplast	chloroplast
AT1G03160.1	located in	chloroplast membrane	other intracellular components
AT1G03160.1	involved in	photosynthesis	other metabolic processes
AT1G03160.1	involved in	positive regulation of transcription, DNA-templated	transcription,DNA-dependent
AT1G03160.1	involved in	ncRNA metabolic process	other metabolic processes
AT1G03160.1	involved in	thylakoid membrane organization	cell organization and biogenesis
AT1G03160.1	involved in	chloroplast relocation	cell organization and biogenesis
AT1G03160.1	involved in	photosystem II assembly	other metabolic processes
AT1G03160.1	involved in	photosystem II assembly	other cellular processes
AT1G03160.1	involved in	rRNA processing	other metabolic processes
AT1G03160.1	involved in	regulation of protein dephosphorylation	other metabolic processes
AT1G03160.1	involved in	ncRNA metabolic process	other cellular processes
AT1G03160.1	located in	chloroplast	chloroplast
AT1G03160.1	involved in	positive regulation of transcription, DNA-templated	other cellular processes
AT1G03160.1	involved in	photosystem II assembly	electron transport or energy pathways
AT1G03160.1	involved in	rRNA processing	other cellular processes
AT1G03160.1	involved in	positive regulation of transcription, DNA-templated	other metabolic processes
AT1G03160.1	involved in	embryo development ending in seed dormancy	developmental processes
AT1G03160.1	involved in	chloroplast relocation	other cellular processes
AT1G03160.1	involved in	transcription from plastid promoter	other cellular processes
AT1G03160.1	located in	chloroplast membrane	other membranes
AT1G03160.1	involved in	transcription from plastid promoter	cell organization and biogenesis
AT1G03160.1	involved in	vegetative to reproductive phase transition of meristem	developmental processes
AT1G03160.1	involved in	thylakoid membrane organization	cell organization and biogenesis
AT1G03160.1	located in	chloroplast membrane	other cytoplasmic components
AT1G03160.1	involved in	ovule development	developmental processes
AT1G03160.1	involved in	regulation of protein dephosphorylation	other cellular processes
AT1G03160.1	involved in	thylakoid membrane organization	other cellular processes
AT1G03190.2	involved in	response to UV	response to abiotic or biotic stimulus
AT1G03190.2	involved in	positive regulation of transcription, DNA-templated	transcription,DNA-dependent
AT1G03190.2	involved in	positive regulation of transcription, DNA-templated	other metabolic processes
AT1G03190.2	involved in	response to heat	response to abiotic or biotic stimulus
AT1G03190.2	involved in	response to heat	response to stress
AT1G03190.2	involved in	double-strand break repair via homologous recombination	other cellular processes
AT1G03190.2	functions in	protein binding	protein binding
AT1G03190.2	involved in	post-translational protein modification	other cellular processes
AT1G03190.2	functions in	protein binding	protein binding
AT1G03190.2	involved in	response to high light intensity	response to abiotic or biotic stimulus
AT1G03190.2	involved in	post-translational protein modification	other metabolic processes
AT1G03190.2	involved in	response to ionizing radiation	response to abiotic or biotic stimulus
AT1G03190.2	functions in	protein binding	protein binding
AT1G03190.2	involved in	transcription from RNA polymerase II promoter	transcription,DNA-dependent
AT1G03190.2	involved in	response to heat	response to abiotic or biotic stimulus
AT1G03190.2	involved in	DNA repair	other cellular processes
AT1G03190.2	involved in	DNA repair	DNA or RNA metabolism
AT1G03190.2	involved in	DNA repair	other metabolic processes
AT1G03190.2	functions in	protein binding	protein binding
AT1G03190.2	involved in	positive regulation of transcription, DNA-templated	other cellular processes
AT1G03190.2	involved in	regulation of transcription, DNA-templated	other cellular processes
AT1G03190.2	involved in	post-translational protein modification	protein metabolism
AT1G03190.2	involved in	heat acclimation	response to stress
AT1G03190.2	involved in	heat acclimation	response to abiotic or biotic stimulus
AT1G03190.2	involved in	double-strand break repair via homologous recombination	response to stress
AT1G03190.2	involved in	double-strand break repair via homologous recombination	DNA or RNA metabolism
AT1G03190.2	involved in	protein folding	other metabolic processes
AT1G03190.2	involved in	response to hydrogen peroxide	response to stress
AT1G03190.2	involved in	DNA repair	response to stress
AT1G03190.2	involved in	double-strand break repair via homologous recombination	other metabolic processes
AT1G03190.2	involved in	RNA splicing, via endonucleolytic cleavage and ligation	other cellular processes
AT1G03190.2	located in	nucleus	nucleus
AT1G03190.2	involved in	protein folding	other cellular processes
AT1G03190.2	functions in	protein binding	protein binding
AT1G03190.2	functions in	protein binding	protein binding
AT1G03190.2	involved in	protein folding	protein metabolism
AT1G03190.2	involved in	regulation of transcription, DNA-templated	other metabolic processes
AT1G03190.2	involved in	RNA splicing, via endonucleolytic cleavage and ligation	other metabolic processes
AT1G03190.2	involved in	regulation of transcription, DNA-templated	transcription,DNA-dependent
AT1G03190.2	located in	nucleus	nucleus
AT1G03190.2	functions in	protein binding	protein binding
AT1G03190.2	involved in	response to heat	response to stress
AT1G03190.2	functions in	protein binding	protein binding
AT1G03220.1	located in	cell wall	cell wall
AT1G03220.1	located in	cell wall	cell wall
AT1G03220.1	located in	plasma membrane	plasma membrane
AT1G03220.1	involved in	response to salt stress	response to stress
AT1G03220.1	located in	plasmodesma	other cellular components
AT1G03220.1	located in	extracellular region	extracellular
AT1G03220.1	located in	plant-type cell wall	cell wall
AT1G03220.1	involved in	response to salt stress	response to abiotic or biotic stimulus
AT1G03220.1	located in	membrane	other membranes
AT1G03220.1	located in	Golgi apparatus	Golgi apparatus
AT1G03290.1	has	molecular_function	unknown molecular functions
AT1G03290.1	involved in	N-terminal protein myristoylation	protein metabolism
AT1G03290.1	involved in	N-terminal protein myristoylation	other cellular processes
AT1G03290.1	involved in	N-terminal protein myristoylation	other metabolic processes
AT1G03290.1	located in	extracellular region	extracellular
AT1G03290.1	involved in	biological_process	unknown biological processes
AT1G03290.1	located in	extracellular region	extracellular
AT1G03300.1	located in	nucleus	nucleus
AT1G03300.1	located in	nucleus	nucleus
AT1G03300.1	involved in	biological_process	unknown biological processes
AT1G03310.1	has	isoamylase activity	other enzyme activity
AT1G03310.1	has	isoamylase activity	hydrolase activity
AT1G03310.1	located in	chloroplast	chloroplast
AT1G03310.1	located in	chloroplast	chloroplast
AT1G03310.1	has	alpha-amylase activity	hydrolase activity
AT1G03310.1	involved in	positive regulation of catalytic activity	other metabolic processes
AT1G03310.1	involved in	carbohydrate metabolic process	other metabolic processes
AT1G03310.1	involved in	maltose metabolic process	other cellular processes
AT1G03310.1	involved in	starch biosynthetic process	other metabolic processes
AT1G03310.1	involved in	starch biosynthetic process	other cellular processes
AT1G03310.1	has	isoamylase activity	hydrolase activity
AT1G03310.1	involved in	glucosinolate biosynthetic process	other cellular processes
AT1G03310.1	has	isoamylase activity	other enzyme activity
AT1G03310.1	involved in	amylopectin biosynthetic process	other metabolic processes
AT1G03310.1	located in	chloroplast	chloroplast
AT1G03310.1	involved in	maltose metabolic process	other metabolic processes
AT1G03310.1	located in	chloroplast	chloroplast
AT1G03310.1	involved in	glucosinolate biosynthetic process	other metabolic processes
AT1G03340.1	involved in	biological_process	unknown biological processes
AT1G03340.1	has	molecular_function	unknown molecular functions
AT1G03340.1	located in	mitochondrion	mitochondria
AT1G03370.1	located in	nucleus	nucleus
AT1G03370.1	involved in	biological_process	unknown biological processes
AT1G03400.1	located in	cytoplasm	other cytoplasmic components
AT1G03400.1	has	1-aminocyclopropane-1-carboxylate oxidase activity	other enzyme activity
AT1G03440.1	involved in	signal transduction	signal transduction
AT1G03440.1	located in	mitochondrion	mitochondria
AT1G03457.1	functions in	RNA binding	DNA or RNA binding
AT1G03470.1	colocalizes with	actin filament	other intracellular components
AT1G03470.1	located in	nuclear membrane	other intracellular components
AT1G03470.1	located in	nucleus	nucleus
AT1G03470.1	located in	nuclear membrane	nucleus
AT1G03470.1	located in	nuclear membrane	other membranes
AT1G03470.1	located in	vacuolar membrane	other intracellular components
AT1G03470.1	located in	vacuolar membrane	other cytoplasmic components
AT1G03470.1	located in	vacuolar membrane	other membranes
AT1G03470.1	located in	nucleus	nucleus
AT1G03475.1	involved in	leaf morphogenesis	developmental processes
AT1G03475.1	located in	chloroplast stroma	plastid
AT1G03475.1	located in	plastid	plastid
AT1G03475.1	involved in	rRNA processing	other metabolic processes
AT1G03475.1	located in	chloroplast	chloroplast
AT1G03475.1	involved in	positive regulation of transcription, DNA-templated	other cellular processes
AT1G03475.1	involved in	chlorophyll biosynthetic process	other cellular processes
AT1G03475.1	located in	chloroplast stroma	chloroplast
AT1G03475.1	located in	chloroplast	chloroplast
AT1G03475.1	located in	apoplast	extracellular
AT1G03475.1	located in	chloroplast stroma	chloroplast
AT1G03475.1	involved in	methylglyoxal catabolic process to D-lactate	other cellular processes
AT1G03475.1	involved in	tetrapyrrole biosynthetic process	other cellular processes
AT1G03475.1	located in	chloroplast stroma	other cytoplasmic components
AT1G03475.1	located in	chloroplast	chloroplast
AT1G03475.1	located in	chloroplast stroma	plastid
AT1G03475.1	involved in	cysteine biosynthetic process	other metabolic processes
AT1G03475.1	involved in	positive regulation of transcription, DNA-templated	other metabolic processes
AT1G03475.1	located in	chloroplast stroma	other intracellular components
AT1G03475.1	has	coproporphyrinogen oxidase activity	other enzyme activity
AT1G03475.1	involved in	chlorophyll biosynthetic process	other metabolic processes
AT1G03475.1	involved in	aromatic amino acid family biosynthetic process	other metabolic processes
AT1G03475.1	involved in	response to cytokinin	other biological processes
AT1G03475.1	located in	chloroplast stroma	other cytoplasmic components
AT1G03475.1	involved in	positive regulation of transcription, DNA-templated	transcription,DNA-dependent
AT1G03475.1	located in	chloroplast stroma	other cytoplasmic components
AT1G03475.1	involved in	rRNA processing	other cellular processes
AT1G03475.1	located in	chloroplast stroma	other intracellular components
AT1G03475.1	has	coproporphyrinogen oxidase activity	other enzyme activity
AT1G03475.1	involved in	cell differentiation	other cellular processes
AT1G03475.1	located in	chloroplast stroma	chloroplast
AT1G03475.1	involved in	aromatic amino acid family biosynthetic process	other cellular processes
AT1G03475.1	involved in	tetrapyrrole biosynthetic process	other metabolic processes
AT1G03475.1	located in	chloroplast stroma	plastid
AT1G03475.1	involved in	cysteine biosynthetic process	other cellular processes
AT1G03475.1	located in	chloroplast stroma	other intracellular components
AT1G03475.1	involved in	methylglyoxal catabolic process to D-lactate	other metabolic processes
AT1G03495.1	has	transferase activity	transferase activity
AT1G03495.1	located in	cytoplasm	other cytoplasmic components
AT1G03510.1	involved in	biological_process	unknown biological processes
AT1G03510.1	located in	mitochondrion	mitochondria
AT1G03520.1	involved in	carbohydrate biosynthetic process	other metabolic processes
AT1G03520.1	located in	nucleus	nucleus
AT1G03520.1	has	transferase activity, transferring glycosyl groups	transferase activity
AT1G03520.1	located in	membrane	other membranes
AT1G03520.1	has	acetylglucosaminyltransferase activity	transferase activity
AT1G03530.1	involved in	protein import into nucleus	transport
AT1G03530.1	located in	nucleus	nucleus
AT1G03530.1	located in	plasmodesma	other cellular components
AT1G03600.1	located in	chloroplast photosystem II	other cytoplasmic components
AT1G03600.1	located in	chloroplast thylakoid membrane	other membranes
AT1G03600.1	located in	chloroplast thylakoid	other cytoplasmic components
AT1G03600.1	located in	chloroplast photosystem II	other membranes
AT1G03600.1	located in	chloroplast thylakoid lumen	chloroplast
AT1G03600.1	located in	chloroplast thylakoid membrane	plastid
AT1G03600.1	involved in	photosystem II assembly	other metabolic processes
AT1G03600.1	has	molecular_function	unknown molecular functions
AT1G03600.1	involved in	plastid organization	cell organization and biogenesis
AT1G03600.1	located in	chloroplast thylakoid membrane	chloroplast
AT1G03600.1	involved in	rRNA processing	other cellular processes
AT1G03600.1	involved in	photosystem II repair	other metabolic processes
AT1G03600.1	located in	chloroplast thylakoid lumen	other intracellular components
AT1G03600.1	located in	chloroplast	chloroplast
AT1G03600.1	located in	chloroplast thylakoid membrane	chloroplast
AT1G03600.1	located in	chloroplast photosystem II	plastid
AT1G03600.1	involved in	photosystem II assembly	electron transport or energy pathways
AT1G03600.1	located in	chloroplast photosystem II	chloroplast
AT1G03600.1	involved in	photosystem II repair	other cellular processes
AT1G03600.1	located in	chloroplast thylakoid membrane	other intracellular components
AT1G03600.1	located in	chloroplast thylakoid membrane	other cytoplasmic components
AT1G03600.1	located in	chloroplast thylakoid membrane	other membranes
AT1G03600.1	located in	chloroplast thylakoid membrane	other intracellular components
AT1G03600.1	located in	thylakoid	other intracellular components
AT1G03600.1	located in	thylakoid	other intracellular components
AT1G03600.1	located in	chloroplast thylakoid	chloroplast
AT1G03600.1	located in	chloroplast thylakoid lumen	plastid
AT1G03600.1	involved in	photosynthesis, light reaction	other cellular processes
AT1G03600.1	involved in	plastid organization	other cellular processes
AT1G03600.1	involved in	regulation of protein dephosphorylation	protein metabolism
AT1G03600.1	located in	chloroplast thylakoid membrane	other cytoplasmic components
AT1G03600.1	located in	chloroplast thylakoid membrane	other intracellular components
AT1G03600.1	located in	chloroplast	chloroplast
AT1G03600.1	located in	chloroplast thylakoid membrane	chloroplast
AT1G03600.1	located in	chloroplast thylakoid membrane	plastid
AT1G03600.1	involved in	photosystem II assembly	other cellular processes
AT1G03600.1	located in	chloroplast thylakoid	other intracellular components
AT1G03600.1	located in	chloroplast thylakoid	plastid
AT1G03600.1	located in	chloroplast thylakoid membrane	other membranes
AT1G03600.1	located in	chloroplast photosystem II	other intracellular components
AT1G03600.1	involved in	photosystem II assembly	cell organization and biogenesis
AT1G03600.1	located in	chloroplast thylakoid lumen	other cytoplasmic components
AT1G03600.1	located in	chloroplast	chloroplast
AT1G03600.1	located in	chloroplast thylakoid membrane	other cytoplasmic components
AT1G03600.1	located in	chloroplast thylakoid membrane	plastid
AT1G03600.1	involved in	photosystem II repair	electron transport or energy pathways
AT1G03600.1	involved in	rRNA processing	other metabolic processes
AT1G03600.1	involved in	photosynthesis, light reaction	other metabolic processes
AT1G03600.1	involved in	regulation of protein dephosphorylation	other metabolic processes
AT1G03600.1	involved in	photosynthesis, light reaction	electron transport or energy pathways
AT1G03600.1	involved in	regulation of protein dephosphorylation	other cellular processes
AT1G03600.1	involved in	photosystem II repair	protein metabolism
AT1G03610.1	has	molecular_function	unknown molecular functions
AT1G03610.1	located in	nucleus	nucleus
AT1G03610.1	involved in	biological_process	unknown biological processes
AT1G03620.1	involved in	determination of bilateral symmetry	developmental processes
AT1G03620.1	involved in	polarity specification of adaxial/abaxial axis	developmental processes
AT1G03620.1	located in	cytoplasm	other cytoplasmic components
AT1G03620.1	involved in	regulation of meristem growth	developmental processes
AT1G03620.1	has	molecular_function	unknown molecular functions
AT1G03620.1	involved in	meristem initiation	developmental processes
AT1G03630.1	involved in	cell differentiation	other cellular processes
AT1G03630.1	located in	chloroplast envelope	plastid
AT1G03630.1	involved in	plastid organization	other cellular processes
AT1G03630.1	located in	chloroplast thylakoid membrane	other intracellular components
AT1G03630.1	involved in	glucosinolate biosynthetic process	other metabolic processes
AT1G03630.1	located in	chloroplast thylakoid membrane	other membranes
AT1G03630.1	involved in	cysteine biosynthetic process	other cellular processes
AT1G03630.1	involved in	positive regulation of transcription, DNA-templated	other cellular processes
AT1G03630.1	involved in	rRNA processing	other metabolic processes
AT1G03630.1	involved in	carotenoid biosynthetic process	other metabolic processes
AT1G03630.1	involved in	isopentenyl diphosphate biosynthetic process, methylerythritol 4-phosphate pathway	other metabolic processes
AT1G03630.1	involved in	pentose-phosphate shunt	other cellular processes
AT1G03630.1	located in	chloroplast	chloroplast
AT1G03630.1	located in	chloroplast thylakoid	other cytoplasmic components
AT1G03630.1	located in	chloroplast	chloroplast
AT1G03630.1	involved in	photosystem II assembly	other cellular processes
AT1G03630.1	located in	chloroplast thylakoid membrane	other cytoplasmic components
AT1G03630.1	involved in	unsaturated fatty acid biosynthetic process	other metabolic processes
AT1G03630.1	located in	chloroplast thylakoid membrane	chloroplast
AT1G03630.1	involved in	thylakoid membrane organization	other cellular processes
AT1G03630.1	located in	chloroplast	chloroplast
AT1G03630.1	involved in	chloroplast relocation	cell organization and biogenesis
AT1G03630.1	involved in	isopentenyl diphosphate biosynthetic process, methylerythritol 4-phosphate pathway	other cellular processes
AT1G03630.1	involved in	maltose metabolic process	other metabolic processes
AT1G03630.1	involved in	glucosinolate biosynthetic process	other cellular processes
AT1G03630.1	involved in	starch metabolic process	other cellular processes
AT1G03630.1	involved in	unsaturated fatty acid biosynthetic process	other cellular processes
AT1G03630.1	involved in	glucosinolate metabolic process	other cellular processes
AT1G03630.1	involved in	polysaccharide catabolic process	other metabolic processes
AT1G03630.1	involved in	positive regulation of transcription, DNA-templated	other metabolic processes
AT1G03630.1	involved in	response to red light	response to abiotic or biotic stimulus
AT1G03630.1	involved in	response to far red light	response to abiotic or biotic stimulus
AT1G03630.1	located in	chloroplast envelope	other cytoplasmic components
AT1G03630.1	involved in	carotenoid biosynthetic process	other cellular processes
AT1G03630.1	located in	chloroplast thylakoid membrane	plastid
AT1G03630.1	located in	chloroplast envelope	plastid
AT1G03630.1	has	protochlorophyllide reductase activity	other enzyme activity
AT1G03630.1	involved in	chlorophyll biosynthetic process	other cellular processes
AT1G03630.1	involved in	aromatic amino acid family biosynthetic process	other metabolic processes
AT1G03630.1	involved in	response to blue light	response to abiotic or biotic stimulus
AT1G03630.1	involved in	phosphatidylglycerol biosynthetic process	other cellular processes
AT1G03630.1	involved in	photosystem II assembly	other metabolic processes
AT1G03630.1	involved in	leaf morphogenesis	developmental processes
AT1G03630.1	involved in	pentose-phosphate shunt	other metabolic processes
AT1G03630.1	involved in	ncRNA metabolic process	other metabolic processes
AT1G03630.1	located in	chloroplast thylakoid	chloroplast
AT1G03630.1	involved in	plant-type cell wall organization	other cellular processes
AT1G03630.1	involved in	glucosinolate metabolic process	other metabolic processes
AT1G03630.1	involved in	positive regulation of transcription, DNA-templated	transcription,DNA-dependent
AT1G03630.1	involved in	photosynthesis	other metabolic processes
AT1G03630.1	located in	chloroplast	chloroplast
AT1G03630.1	located in	chloroplast thylakoid membrane	other cytoplasmic components
AT1G03630.1	located in	chloroplast	chloroplast
AT1G03630.1	located in	chloroplast thylakoid membrane	other intracellular components
AT1G03630.1	involved in	phosphatidylglycerol biosynthetic process	other metabolic processes
AT1G03630.1	involved in	cysteine biosynthetic process	other metabolic processes
AT1G03630.1	located in	chloroplast envelope	other cytoplasmic components
AT1G03630.1	involved in	chlorophyll biosynthetic process	other metabolic processes
AT1G03630.1	involved in	chloroplast relocation	other cellular processes
AT1G03630.1	involved in	starch biosynthetic process	other cellular processes
AT1G03630.1	located in	chloroplast envelope	other intracellular components
AT1G03630.1	has	NADPH dehydrogenase activity	other enzyme activity
AT1G03630.1	involved in	chlorophyll biosynthetic process	other cellular processes
AT1G03630.1	involved in	ncRNA metabolic process	other cellular processes
AT1G03630.1	located in	chloroplast thylakoid membrane	chloroplast
AT1G03630.1	involved in	chlorophyll biosynthetic process	other metabolic processes
AT1G03630.1	involved in	plastid organization	cell organization and biogenesis
AT1G03630.1	located in	chloroplast envelope	chloroplast
AT1G03630.1	involved in	starch metabolic process	other metabolic processes
AT1G03630.1	involved in	photosystem II assembly	cell organization and biogenesis
AT1G03630.1	involved in	positive regulation of catalytic activity	other metabolic processes
AT1G03630.1	involved in	photosynthesis	other cellular processes
AT1G03630.1	located in	chloroplast envelope	other intracellular components
AT1G03630.1	involved in	thylakoid membrane organization	cell organization and biogenesis
AT1G03630.1	located in	chloroplast thylakoid membrane	other membranes
AT1G03630.1	involved in	maltose metabolic process	other cellular processes
AT1G03630.1	has	oxidoreductase activity	other enzyme activity
AT1G03630.1	involved in	starch biosynthetic process	other metabolic processes
AT1G03630.1	involved in	rRNA processing	other cellular processes
AT1G03630.1	located in	chloroplast	chloroplast
AT1G03630.1	involved in	plant-type cell wall organization	cell organization and biogenesis
AT1G03630.1	located in	chloroplast thylakoid	plastid
AT1G03630.1	located in	chloroplast thylakoid	other intracellular components
AT1G03630.1	involved in	aromatic amino acid family biosynthetic process	other cellular processes
AT1G03630.1	involved in	photosystem II assembly	electron transport or energy pathways
AT1G03630.1	located in	chloroplast envelope	chloroplast
AT1G03630.1	located in	chloroplast thylakoid membrane	plastid
AT1G03680.1	located in	thylakoid	other intracellular components
AT1G03680.1	located in	chloroplast	chloroplast
AT1G03680.1	involved in	positive regulation of catalytic activity	other metabolic processes
AT1G03680.1	involved in	negative regulation of catalytic activity	other metabolic processes
AT1G03680.1	involved in	defense response to bacterium	response to abiotic or biotic stimulus
AT1G03680.1	located in	chloroplast stroma	other intracellular components
AT1G03680.1	involved in	photosystem II assembly	other cellular processes
AT1G03680.1	involved in	positive regulation of catalytic activity	other metabolic processes
AT1G03680.1	located in	chloroplast stroma	other cytoplasmic components
AT1G03680.1	located in	chloroplast stroma	chloroplast
AT1G03680.1	involved in	pentose-phosphate shunt	other cellular processes
AT1G03680.1	has	enzyme activator activity	other molecular functions
AT1G03680.1	located in	chloroplast stroma	other cytoplasmic components
AT1G03680.1	located in	chloroplast stroma	other cytoplasmic components
AT1G03680.1	located in	chloroplast stroma	plastid
AT1G03680.1	involved in	response to cold	response to abiotic or biotic stimulus
AT1G03680.1	located in	chloroplast stroma	other cytoplasmic components
AT1G03680.1	has	enzyme activator activity	other molecular functions
AT1G03680.1	expressed in	stromule	plastid
AT1G03680.1	involved in	maltose metabolic process	other metabolic processes
AT1G03680.1	located in	chloroplast stroma	chloroplast
AT1G03680.1	involved in	starch biosynthetic process	other cellular processes
AT1G03680.1	involved in	cell differentiation	other cellular processes
AT1G03680.1	involved in	defense response to bacterium	response to stress
AT1G03680.1	involved in	thylakoid membrane organization	other cellular processes
AT1G03680.1	involved in	positive regulation of transcription, DNA-templated	transcription,DNA-dependent
AT1G03680.1	involved in	positive regulation of transcription, DNA-templated	other metabolic processes
AT1G03680.1	involved in	plastid organization	other cellular processes
AT1G03680.1	located in	chloroplast stroma	chloroplast
AT1G03680.1	located in	apoplast	extracellular
AT1G03680.1	located in	chloroplast stroma	chloroplast
AT1G03680.1	located in	chloroplast	chloroplast
AT1G03680.1	involved in	response to oxidative stress	response to stress
AT1G03680.1	has	enzyme inhibitor activity	other molecular functions
AT1G03680.1	involved in	response to cold	response to stress
AT1G03680.1	involved in	photosystem II assembly	cell organization and biogenesis
AT1G03680.1	involved in	photosystem II assembly	other metabolic processes
AT1G03680.1	involved in	plastid organization	cell organization and biogenesis
AT1G03680.1	located in	thylakoid	other intracellular components
AT1G03680.1	located in	chloroplast stroma	other intracellular components
AT1G03680.1	located in	chloroplast envelope	other intracellular components
AT1G03680.1	involved in	regulation of carbohydrate metabolic process	other metabolic processes
AT1G03680.1	involved in	response to cold	response to abiotic or biotic stimulus
AT1G03680.1	involved in	rRNA processing	other cellular processes
AT1G03680.1	involved in	positive regulation of transcription, DNA-templated	other cellular processes
AT1G03680.1	involved in	starch biosynthetic process	other metabolic processes
AT1G03680.1	involved in	leaf morphogenesis	developmental processes
AT1G03680.1	located in	chloroplast envelope	plastid
AT1G03680.1	expressed in	stromule	other intracellular components
AT1G03680.1	involved in	maltose metabolic process	other cellular processes
AT1G03680.1	located in	chloroplast stroma	other intracellular components
AT1G03680.1	located in	chloroplast stroma	plastid
AT1G03680.1	located in	chloroplast envelope	chloroplast
AT1G03680.1	involved in	response to cold	response to stress
AT1G03680.1	involved in	thylakoid membrane organization	cell organization and biogenesis
AT1G03680.1	located in	chloroplast envelope	other cytoplasmic components
AT1G03680.1	involved in	positive regulation of catalytic activity	other metabolic processes
AT1G03680.1	located in	chloroplast stroma	plastid
AT1G03680.1	expressed in	stromule	other cytoplasmic components
AT1G03680.1	involved in	pentose-phosphate shunt	other metabolic processes
AT1G03680.1	located in	chloroplast stroma	plastid
AT1G03680.1	involved in	photosystem II assembly	electron transport or energy pathways
AT1G03680.1	involved in	rRNA processing	other metabolic processes
AT1G03680.1	located in	chloroplast stroma	other intracellular components
AT1G03680.1	involved in	regulation of carbohydrate metabolic process	other metabolic processes
AT1G03740.2	located in	nucleus	nucleus
AT1G03740.2	located in	nucleus	nucleus
AT1G03740.2	has	kinase activity	kinase activity
AT1G03740.2	involved in	response to molecule of bacterial origin	response to abiotic or biotic stimulus
AT1G03780.2	located in	chloroplast envelope	other intracellular components
AT1G03780.2	located in	chloroplast envelope	plastid
AT1G03780.2	involved in	chromatin silencing	other cellular processes
AT1G03780.2	involved in	spindle assembly	other cellular processes
AT1G03780.2	functions in	microtubule binding	protein binding
AT1G03780.2	functions in	microtubule binding	other binding
AT1G03780.2	involved in	regulation of flower development	developmental processes
AT1G03780.2	involved in	spindle assembly	cell organization and biogenesis
AT1G03780.2	involved in	spindle assembly	other cellular processes
AT1G03780.2	involved in	histone phosphorylation	protein metabolism
AT1G03780.2	involved in	histone phosphorylation	cell organization and biogenesis
AT1G03780.2	involved in	histone H3-K9 methylation	cell organization and biogenesis
AT1G03780.2	located in	chloroplast envelope	other cytoplasmic components
AT1G03780.2	involved in	gene silencing	other metabolic processes
AT1G03780.2	involved in	regulation of G2/M transition of mitotic cell cycle	other cellular processes
AT1G03780.2	involved in	histone H3-K9 methylation	other metabolic processes
AT1G03780.2	involved in	actin nucleation	other cellular processes
AT1G03780.2	involved in	histone H3-K9 methylation	protein metabolism
AT1G03780.2	involved in	histone lysine methylation	other cellular processes
AT1G03780.2	involved in	DNA methylation	other metabolic processes
AT1G03780.2	involved in	regulation of DNA replication	other metabolic processes
AT1G03780.2	involved in	DNA replication initiation	DNA or RNA metabolism
AT1G03780.2	involved in	DNA replication initiation	other metabolic processes
AT1G03780.2	involved in	actin nucleation	cell organization and biogenesis
AT1G03780.2	involved in	DNA endoreduplication	DNA or RNA metabolism
AT1G03780.2	involved in	nuclear division	other cellular processes
AT1G03780.2	involved in	gene silencing by RNA	other metabolic processes
AT1G03780.2	involved in	DNA methylation	DNA or RNA metabolism
AT1G03780.2	involved in	cell proliferation	other biological processes
AT1G03780.2	involved in	histone H3-K9 methylation	other cellular processes
AT1G03780.2	located in	nucleus	nucleus
AT1G03780.2	involved in	spindle assembly	cell organization and biogenesis
AT1G03780.2	located in	nucleus	nucleus
AT1G03780.2	involved in	protein polymerization	cell organization and biogenesis
AT1G03780.2	involved in	DNA endoreduplication	other metabolic processes
AT1G03780.2	involved in	regulation of cell proliferation	other cellular processes
AT1G03780.2	involved in	microtubule cytoskeleton organization	other cellular processes
AT1G03780.2	located in	chloroplast envelope	chloroplast
AT1G03780.2	involved in	histone lysine methylation	protein metabolism
AT1G03780.2	located in	microtubule	other intracellular components
AT1G03780.2	involved in	regulation of DNA replication	other cellular processes
AT1G03780.2	involved in	chromatin silencing	transcription,DNA-dependent
AT1G03780.2	involved in	nuclear division	cell organization and biogenesis
AT1G03780.2	located in	nucleus	nucleus
AT1G03780.2	involved in	histone lysine methylation	cell organization and biogenesis
AT1G03780.2	involved in	histone lysine methylation	other metabolic processes
AT1G03780.2	involved in	histone phosphorylation	other metabolic processes
AT1G03780.2	involved in	regulation of cell cycle	other cellular processes
AT1G03780.2	involved in	DNA methylation	other cellular processes
AT1G03780.2	involved in	regulation of DNA replication	DNA or RNA metabolism
AT1G03780.2	involved in	gene silencing by RNA	other cellular processes
AT1G03780.2	located in	nucleus	nucleus
AT1G03780.2	involved in	chromatin silencing	other metabolic processes
AT1G03780.2	involved in	DNA endoreduplication	other cellular processes
AT1G03780.2	involved in	histone phosphorylation	other cellular processes
AT1G03780.2	involved in	microtubule cytoskeleton organization	cell organization and biogenesis
AT1G03780.2	involved in	cytokinesis by cell plate formation	other cellular processes
AT1G03780.2	involved in	DNA replication initiation	other cellular processes
AT1G03780.2	involved in	gene silencing	other cellular processes
AT1G03820.1	has	molecular_function	unknown molecular functions
AT1G03820.1	located in	chloroplast	chloroplast
AT1G03820.1	involved in	biological_process	unknown biological processes
AT1G03830.1	involved in	embryo sac egg cell differentiation	developmental processes
AT1G03830.1	involved in	mitotic recombination	DNA or RNA metabolism
AT1G03830.1	functions in	GTP binding	other binding
AT1G03830.1	located in	nucleus	nucleus
AT1G03830.1	involved in	immune response	other biological processes
AT1G03830.1	involved in	transcription factor import into nucleus	transport
AT1G03830.1	functions in	GTP binding	nucleotide binding
AT1G03830.1	located in	nucleus	nucleus
AT1G03830.1	has	GTPase activity	hydrolase activity
AT1G03830.1	involved in	embryo sac egg cell differentiation	other cellular processes
AT1G03840.2	involved in	regulation of transcription, DNA-templated	other metabolic processes
AT1G03840.2	involved in	regulation of transcription, DNA-templated	other cellular processes
AT1G03840.2	functions in	protein binding	protein binding
AT1G03840.2	located in	nucleus	nucleus
AT1G03840.2	involved in	regulation of transcription, DNA-templated	transcription,DNA-dependent
AT1G03840.2	involved in	regulation of transcription, DNA-templated	other metabolic processes
AT1G03840.2	involved in	regulation of transcription, DNA-templated	other cellular processes
AT1G03840.2	functions in	zinc ion binding	other binding
AT1G03840.2	has	protein binding	protein binding
AT1G03840.2	has	protein binding	protein binding
AT1G03840.2	involved in	regulation of transcription, DNA-templated	transcription,DNA-dependent
AT1G03840.2	has	sequence-specific DNA binding transcription factor activity	transcription factor activity
AT1G03840.2	located in	nucleus	nucleus
AT1G03840.2	functions in	nucleic acid binding	nucleic acid binding
AT1G03840.2	functions in	protein binding	protein binding
AT1G03840.2	located in	nucleus	nucleus
AT1G03840.2	functions in	protein binding	protein binding
AT1G03850.1	involved in	defense response to fungus	response to abiotic or biotic stimulus
AT1G03850.1	located in	mitochondrion	mitochondria
AT1G03850.1	involved in	response to nitrate	other biological processes
AT1G03850.1	involved in	response to cytokinin	other biological processes
AT1G03850.1	involved in	nitrate transport	transport
AT1G03850.1	involved in	defense response to fungus	response to stress
AT1G03850.1	involved in	response to photooxidative stress	response to stress
AT1G03870.1	located in	anchored component of plasma membrane	other membranes
AT1G03870.1	located in	anchored component of membrane	other membranes
AT1G03870.1	located in	plasma membrane	plasma membrane
AT1G03870.1	located in	anchored component of plasma membrane	plasma membrane
AT1G03870.1	located in	plasma membrane	plasma membrane
AT1G03870.1	located in	anchored component of membrane	other membranes
AT1G03880.1	involved in	seed germination	developmental processes
AT1G03880.1	involved in	gibberellin biosynthetic process	other metabolic processes
AT1G03880.1	involved in	protein ubiquitination	protein metabolism
AT1G03880.1	has	nutrient reservoir activity	other molecular functions
AT1G03880.1	involved in	vegetative to reproductive phase transition of meristem	developmental processes
AT1G03880.1	involved in	lipid storage	other biological processes
AT1G03880.1	involved in	cellular response to abscisic acid stimulus	other cellular processes
AT1G03880.1	involved in	response to freezing	response to abiotic or biotic stimulus
AT1G03880.1	involved in	seed maturation	developmental processes
AT1G03880.1	involved in	photomorphogenesis	response to abiotic or biotic stimulus
AT1G03880.1	involved in	regulation of flower development	developmental processes
AT1G03880.1	involved in	sugar mediated signaling pathway	other cellular processes
AT1G03880.1	involved in	protein ubiquitination	other cellular processes
AT1G03880.1	involved in	response to freezing	response to stress
AT1G03880.1	has	nutrient reservoir activity	other molecular functions
AT1G03880.1	involved in	response to abscisic acid	other biological processes
AT1G03880.1	involved in	seed dormancy process	developmental processes
AT1G03880.1	involved in	protein ubiquitination	other metabolic processes
AT1G03880.1	involved in	sugar mediated signaling pathway	signal transduction
AT1G03880.1	involved in	gibberellin biosynthetic process	other cellular processes
AT1G03880.1	involved in	embryo development ending in seed dormancy	developmental processes
AT1G03880.1	involved in	meristem structural organization	developmental processes
AT1G03880.1	involved in	photomorphogenesis	developmental processes
AT1G03880.1	involved in	seed germination	developmental processes
AT1G03910.1	involved in	protein maturation	protein metabolism
AT1G03910.1	involved in	embryo development ending in seed dormancy	developmental processes
AT1G03910.1	involved in	nuclear-transcribed mRNA catabolic process	other cellular processes
AT1G03910.1	located in	nucleus	nucleus
AT1G03910.1	involved in	nuclear-transcribed mRNA catabolic process	other metabolic processes
AT1G03910.1	located in	nucleus	nucleus
AT1G03910.1	located in	nucleus	nucleus
AT1G03910.1	involved in	protein maturation	other metabolic processes
AT1G03940.1	has	transferase activity	transferase activity
AT1G03940.1	located in	cytoplasm	other cytoplasmic components
AT1G03960.2	involved in	biological_process	unknown biological processes
AT1G03960.2	located in	nucleus	nucleus
AT1G03960.2	functions in	calcium ion binding	other binding
AT1G03960.2	located in	nucleus	nucleus
AT1G03990.1	has	oxidoreductase activity	other enzyme activity
AT1G03990.1	involved in	oxidation-reduction process	other metabolic processes
AT1G03990.1	has	long-chain-alcohol oxidase activity	other enzyme activity
AT1G04020.1	involved in	DNA repair	response to stress
AT1G04020.1	involved in	histone H3-K9 methylation	protein metabolism
AT1G04020.1	involved in	cell proliferation	other biological processes
AT1G04020.1	involved in	double-strand break repair via homologous recombination	response to stress
AT1G04020.1	involved in	histone H3-K9 methylation	cell organization and biogenesis
AT1G04020.1	involved in	DNA-dependent DNA replication	other cellular processes
AT1G04020.1	involved in	double-strand break repair via homologous recombination	other cellular processes
AT1G04020.1	involved in	chromatin modification	other cellular processes
AT1G04020.1	involved in	DNA methylation	other metabolic processes
AT1G04020.1	involved in	DNA replication	DNA or RNA metabolism
AT1G04020.1	involved in	DNA methylation	other cellular processes
AT1G04020.1	involved in	double-strand break repair via homologous recombination	DNA or RNA metabolism
AT1G04020.1	involved in	pollen development	developmental processes
AT1G04020.1	involved in	regulation of cell cycle	other cellular processes
AT1G04020.1	involved in	DNA replication	other cellular processes
AT1G04020.1	involved in	DNA repair	other cellular processes
AT1G04020.1	functions in	DNA binding	DNA or RNA binding
AT1G04020.1	involved in	DNA methylation	DNA or RNA metabolism
AT1G04020.1	involved in	regulation of DNA replication	other cellular processes
AT1G04020.1	involved in	DNA replication	other metabolic processes
AT1G04020.1	involved in	double-strand break repair via homologous recombination	other metabolic processes
AT1G04020.1	involved in	leaf morphogenesis	developmental processes
AT1G04020.1	has	transcription coactivator activity	other molecular functions
AT1G04020.1	involved in	leaf development	developmental processes
AT1G04020.1	involved in	mitotic cell cycle	other cellular processes
AT1G04020.1	involved in	chromatin modification	cell organization and biogenesis
AT1G04020.1	involved in	DNA-dependent DNA replication	DNA or RNA metabolism
AT1G04020.1	involved in	DNA-dependent DNA replication	other metabolic processes
AT1G04020.1	involved in	regulation of DNA replication	DNA or RNA metabolism
AT1G04020.1	involved in	gene silencing by RNA	other cellular processes
AT1G04020.1	located in	intracellular	other intracellular components
AT1G04020.1	located in	nucleus	nucleus
AT1G04020.1	involved in	DNA repair	other metabolic processes
AT1G04020.1	involved in	histone H3-K9 methylation	other metabolic processes
[truncated: 124,952 more rows]
