# Supplementary material for: The dynamic transcriptome and metabolomics profiling in Verticillium dahliae inoculated Arabidopsis thaliana
Source: Sci Rep. 2018 Oct 18;8:15404. doi: 10.1038/s41598-018-33743-x (PMC6193927; doi:10.1038/s41598-018-33743-x)
Supplement: Supplementary file 3 — Dataset 3 [file 41598_2018_33743_MOESM3_ESM.xlsx]

## Sheet: 1. MKVS0.25hpi
#	Time	Pathway	DEGs with pathway annotation (2308)	All genes with pathway annotation (21135)	Pvalue	Qvalue	Pathway ID
1	MKVS0.25hpi	Plant-pathogen interaction	228 (9.88%)	1286 (6.08%)	3.16059e-14	3.95074e-12	ko04626
2	MKVS0.25hpi	Biosynthesis of secondary metabolites	402 (17.42%)	2749 (13.01%)	7.50006e-11	3.25019e-09	ko01110
3	MKVS0.25hpi	Circadian rhythm - plant	63 (2.73%)	247 (1.17%)	7.80046e-11	3.25019e-09	ko04712
4	MKVS0.25hpi	Phenylpropanoid biosynthesis	73 (3.16%)	370 (1.75%)	3.70263e-07	1.15707e-05	ko00940
5	MKVS0.25hpi	Stilbenoid, diarylheptanoid and gingerol biosynthesis	53 (2.3%)	263 (1.24%)	7.47114e-06	0.000176226	ko00945
6	MKVS0.25hpi	Glutathione metabolism	37 (1.6%)	161 (0.76%)	8.45887e-06	0.000176226	ko00480
7	MKVS0.25hpi	Carotenoid biosynthesis	46 (1.99%)	228 (1.08%)	2.81391e-05	0.000473556	ko00906
8	MKVS0.25hpi	Flavonoid biosynthesis	45 (1.95%)	222 (1.05%)	3.03076e-05	0.000473556	ko00941
9	MKVS0.25hpi	ABC transporters	41 (1.78%)	202 (0.96%)	6.47796e-05	0.000899717	ko02010
10	MKVS0.25hpi	Limonene and pinene degradation	42 (1.82%)	211 (1%)	8.45565e-05	0.00105696	ko00903
11	MKVS0.25hpi	alpha-Linolenic acid metabolism	27 (1.17%)	117 (0.55%)	0.000123448	0.00140282	ko00592
12	MKVS0.25hpi	Tryptophan metabolism	33 (1.43%)	156 (0.74%)	0.000142451	0.00148387	ko00380
13	MKVS0.25hpi	Plant hormone signal transduction	168 (7.28%)	1195 (5.65%)	0.000312056	0.00300054	ko04075
14	MKVS0.25hpi	Cutin, suberine and wax biosynthesis	28 (1.21%)	132 (0.62%)	0.000418356	0.00373532	ko00073
15	MKVS0.25hpi	Anthocyanin biosynthesis	6 (0.26%)	11 (0.05%)	0.000478189	0.00398491	ko00942
16	MKVS0.25hpi	Cyanoamino acid metabolism	29 (1.26%)	144 (0.68%)	0.000813465	0.0063552	ko00460
17	MKVS0.25hpi	Phenylalanine, tyrosine and tryptophan biosynthesis	23 (1%)	106 (0.5%)	0.000949329	0.00698036	ko00400
18	MKVS0.25hpi	Phenylalanine metabolism	34 (1.47%)	184 (0.87%)	0.00149828	0.0104047	ko00360
19	MKVS0.25hpi	Alanine, aspartate and glutamate metabolism	26 (1.13%)	133 (0.63%)	0.00228688	0.0150453	ko00250
20	MKVS0.25hpi	Metabolic pathways	588 (25.48%)	4910 (23.23%)	0.0039255	0.0245344	ko01100
21	MKVS0.25hpi	Isoflavonoid biosynthesis	13 (0.56%)	54 (0.26%)	0.00457738	0.0268477	ko00943
22	MKVS0.25hpi	Flavone and flavonol biosynthesis	20 (0.87%)	99 (0.47%)	0.00472519	0.0268477	ko00944
23	MKVS0.25hpi	Glucosinolate biosynthesis	14 (0.61%)	61 (0.29%)	0.00525989	0.0285864	ko00966
24	MKVS0.25hpi	Ascorbate and aldarate metabolism	24 (1.04%)	128 (0.61%)	0.00570924	0.0297356	ko00053
25	MKVS0.25hpi	Porphyrin and chlorophyll metabolism	22 (0.95%)	115 (0.54%)	0.00621291	0.0310645	ko00860
26	MKVS0.25hpi	Nitrogen metabolism	21 (0.91%)	113 (0.53%)	0.0102841	0.0494426	ko00910
27	MKVS0.25hpi	Isoquinoline alkaloid biosynthesis	10 (0.43%)	42 (0.2%)	0.0131741	0.0609912	ko00950
28	MKVS0.25hpi	Tropane, piperidine and pyridine alkaloid biosynthesis	14 (0.61%)	70 (0.33%)	0.0178594	0.0797295	ko00960
29	MKVS0.25hpi	Indole alkaloid biosynthesis	9 (0.39%)	42 (0.2%)	0.0347898	0.149956	ko00901
30	MKVS0.25hpi	Other glycan degradation	28 (1.21%)	182 (0.86%)	0.0390927	0.161489	ko00511
31	MKVS0.25hpi	Ubiquinone and other terpenoid-quinone biosynthesis	16 (0.69%)	92 (0.44%)	0.0402036	0.161489	ko00130
32	MKVS0.25hpi	Glycerolipid metabolism	18 (0.78%)	107 (0.51%)	0.0413413	0.161489	ko00561
33	MKVS0.25hpi	Glycine, serine and threonine metabolism	21 (0.91%)	131 (0.62%)	0.0463503	0.175569	ko00260
34	MKVS0.25hpi	Vitamin B6 metabolism	6 (0.26%)	25 (0.12%)	0.0483154	0.17763	ko00750
35	MKVS0.25hpi	Starch and sucrose metabolism	66 (2.86%)	496 (2.35%)	0.0522461	0.186593	ko00500
36	MKVS0.25hpi	Cysteine and methionine metabolism	28 (1.21%)	193 (0.91%)	0.0722659	0.250923	ko00270
37	MKVS0.25hpi	Phosphatidylinositol signaling system	25 (1.08%)	170 (0.8%)	0.075581	0.255341	ko04070
38	MKVS0.25hpi	Brassinosteroid biosynthesis	9 (0.39%)	50 (0.24%)	0.0896993	0.295063	ko00905
39	MKVS0.25hpi	Inositol phosphate metabolism	21 (0.91%)	142 (0.67%)	0.0925468	0.296624	ko00562
40	MKVS0.25hpi	C5-Branched dibasic acid metabolism	3 (0.13%)	11 (0.05%)	0.110099	0.344058	ko00660
41	MKVS0.25hpi	Arginine and proline metabolism	22 (0.95%)	157 (0.74%)	0.132889	0.405149	ko00330
42	MKVS0.25hpi	Monoterpenoid biosynthesis	4 (0.17%)	19 (0.09%)	0.146027	0.434603	ko00902
43	MKVS0.25hpi	Protein processing in endoplasmic reticulum	69 (2.99%)	561 (2.65%)	0.160208	0.465721	ko04141
44	MKVS0.25hpi	Glyoxylate and dicarboxylate metabolism	19 (0.82%)	137 (0.65%)	0.164491	0.467303	ko00630
45	MKVS0.25hpi	Sesquiterpenoid and triterpenoid biosynthesis	13 (0.56%)	90 (0.43%)	0.180203	0.500565	ko00909
46	MKVS0.25hpi	Glycerophospholipid metabolism	29 (1.26%)	231 (1.09%)	0.239295	0.650258	ko00564
47	MKVS0.25hpi	Amino sugar and nucleotide sugar metabolism	29 (1.26%)	233 (1.1%)	0.25427	0.676251	ko00520
48	MKVS0.25hpi	Ether lipid metabolism	8 (0.35%)	57 (0.27%)	0.28056	0.678252	ko00565
49	MKVS0.25hpi	Pentose phosphate pathway	13 (0.56%)	99 (0.47%)	0.282766	0.678252	ko00030
50	MKVS0.25hpi	Benzoxazinoid biosynthesis	7 (0.3%)	49 (0.23%)	0.284414	0.678252	ko00402

## Sheet: MKVS0.5hpi
#		Pathway	DEGs with pathway annotation (2768)	All genes with pathway annotation (21135)	Pvalue	Qvalue	Pathway ID
1	MKVS0.5hpi	Ribosome	183 (6.61%)	548 (2.59%)	2.14471e-35	2.70233e-33	ko03010
2	MKVS0.5hpi	Phenylalanine metabolism	66 (2.38%)	184 (0.87%)	2.8487e-15	1.79468e-13	ko00360
3	MKVS0.5hpi	Phenylpropanoid biosynthesis	104 (3.76%)	370 (1.75%)	1.00018e-14	4.20077e-13	ko00940
4	MKVS0.5hpi	Stilbenoid, diarylheptanoid and gingerol biosynthesis	69 (2.49%)	263 (1.24%)	7.25187e-09	2.28434e-07	ko00945
5	MKVS0.5hpi	Biosynthesis of secondary metabolites	455 (16.44%)	2749 (13.01%)	1.2749e-08	3.21275e-07	ko01110
6	MKVS0.5hpi	Tryptophan metabolism	45 (1.63%)	156 (0.74%)	1.5588e-07	3.27347e-06	ko00380
7	MKVS0.5hpi	Circadian rhythm - plant	62 (2.24%)	247 (1.17%)	2.30199e-07	4.14359e-06	ko04712
8	MKVS0.5hpi	Flavonoid biosynthesis	55 (1.99%)	222 (1.05%)	1.67286e-06	2.63475e-05	ko00941
9	MKVS0.5hpi	Limonene and pinene degradation	52 (1.88%)	211 (1%)	3.73969e-06	5.23556e-05	ko00903
10	MKVS0.5hpi	Glutathione metabolism	41 (1.48%)	161 (0.76%)	1.66071e-05	0.000209249	ko00480
11	MKVS0.5hpi	beta-Alanine metabolism	20 (0.72%)	69 (0.33%)	0.000388673	0.00445207	ko00410
12	MKVS0.5hpi	Cutin, suberine and wax biosynthesis	31 (1.12%)	132 (0.62%)	0.000767821	0.00806212	ko00073
13	MKVS0.5hpi	Lysine degradation	19 (0.69%)	71 (0.34%)	0.00155458	0.0150205	ko00310
14	MKVS0.5hpi	Glucosinolate biosynthesis	17 (0.61%)	61 (0.29%)	0.00166895	0.0150205	ko00966
15	MKVS0.5hpi	Flavone and flavonol biosynthesis	24 (0.87%)	99 (0.47%)	0.0018203	0.0152905	ko00944
16	MKVS0.5hpi	Tropane, piperidine and pyridine alkaloid biosynthesis	18 (0.65%)	70 (0.33%)	0.00328329	0.0258559	ko00960
17	MKVS0.5hpi	Sesquiterpenoid and triterpenoid biosynthesis	21 (0.76%)	90 (0.43%)	0.00547654	0.0405908	ko00909
18	MKVS0.5hpi	Indole alkaloid biosynthesis	12 (0.43%)	42 (0.2%)	0.00619972	0.0433981	ko00901
19	MKVS0.5hpi	Isoflavonoid biosynthesis	14 (0.51%)	54 (0.26%)	0.00828984	0.0528906	ko00943
20	MKVS0.5hpi	Carotenoid biosynthesis	43 (1.55%)	228 (1.08%)	0.00839533	0.0528906	ko00906
21	MKVS0.5hpi	Phenylalanine, tyrosine and tryptophan biosynthesis	23 (0.83%)	106 (0.5%)	0.00948756	0.0569254	ko00400
22	MKVS0.5hpi	Brassinosteroid biosynthesis	13 (0.47%)	50 (0.24%)	0.0104867	0.0582119	ko00905
23	MKVS0.5hpi	Glycerolipid metabolism	23 (0.83%)	107 (0.51%)	0.010626	0.0582119	ko00561
24	MKVS0.5hpi	Other glycan degradation	35 (1.26%)	182 (0.86%)	0.0121136	0.0611352	ko00511
25	MKVS0.5hpi	Arginine and proline metabolism	31 (1.12%)	157 (0.74%)	0.01213	0.0611352	ko00330
26	MKVS0.5hpi	Isoquinoline alkaloid biosynthesis	11 (0.4%)	42 (0.2%)	0.0168775	0.0817909	ko00950
27	MKVS0.5hpi	Valine, leucine and isoleucine degradation	19 (0.69%)	88 (0.42%)	0.0181837	0.0848574	ko00280
28	MKVS0.5hpi	Cyanoamino acid metabolism	28 (1.01%)	144 (0.68%)	0.0200027	0.0899062	ko00460
29	MKVS0.5hpi	Metabolic pathways	686 (24.78%)	4910 (23.23%)	0.0206927	0.0899062	ko01100
30	MKVS0.5hpi	Histidine metabolism	10 (0.36%)	38 (0.18%)	0.021486	0.0902413	ko00340
31	MKVS0.5hpi	Photosynthesis - antenna proteins	9 (0.33%)	34 (0.16%)	0.0274318	0.111204	ko00196
32	MKVS0.5hpi	Sulfur metabolism	16 (0.58%)	74 (0.35%)	0.0282422	0.111204	ko00920
33	MKVS0.5hpi	Cysteine and methionine metabolism	34 (1.23%)	193 (0.91%)	0.0430539	0.164388	ko00270
34	MKVS0.5hpi	C5-Branched dibasic acid metabolism	4 (0.14%)	11 (0.05%)	0.0452564	0.166964	ko00660
35	MKVS0.5hpi	Inositol phosphate metabolism	26 (0.94%)	142 (0.67%)	0.047128	0.166964	ko00562
36	MKVS0.5hpi	Propanoate metabolism	17 (0.61%)	85 (0.4%)	0.0477039	0.166964	ko00640
37	MKVS0.5hpi	One carbon pool by folate	9 (0.33%)	38 (0.18%)	0.0529586	0.180345	ko00670
38	MKVS0.5hpi	Nitrogen metabolism	21 (0.76%)	113 (0.53%)	0.0604251	0.196586	ko00910
39	MKVS0.5hpi	Pyruvate metabolism	30 (1.08%)	172 (0.81%)	0.060848	0.196586	ko00620
40	MKVS0.5hpi	RNA polymerase	27 (0.98%)	154 (0.73%)	0.0686304	0.215859	ko03020
41	MKVS0.5hpi	Ascorbate and aldarate metabolism	23 (0.83%)	128 (0.61%)	0.0702399	0.215859	ko00053
42	MKVS0.5hpi	ABC transporters	34 (1.23%)	202 (0.96%)	0.0734184	0.220255	ko02010
43	MKVS0.5hpi	Fatty acid metabolism	21 (0.76%)	117 (0.55%)	0.0815398	0.23893	ko00071
44	MKVS0.5hpi	Ubiquinone and other terpenoid-quinone biosynthesis	17 (0.61%)	92 (0.44%)	0.0882291	0.252656	ko00130
45	MKVS0.5hpi	Fatty acid elongation	10 (0.36%)	49 (0.23%)	0.100127	0.280356	ko00062
46	MKVS0.5hpi	Galactose metabolism	20 (0.72%)	114 (0.54%)	0.104637	0.286616	ko00052
47	MKVS0.5hpi	Pantothenate and CoA biosynthesis	12 (0.43%)	63 (0.3%)	0.115086	0.308527	ko00770
48	MKVS0.5hpi	Betalain biosynthesis	1 (0.04%)	1 (0%)	0.130968	0.34126	ko00965
49	MKVS0.5hpi	Glycosphingolipid biosynthesis - ganglio series	6 (0.22%)	27 (0.13%)	0.132717	0.34126	ko00604
50	MKVS0.5hpi	Valine, leucine and isoleucine biosynthesis	10 (0.36%)	52 (0.25%)	0.135421	0.34126	ko00290

## Sheet: MKVS1hpi
#		Pathway	DEGs with pathway annotation (2872)	All genes with pathway annotation (21135)	Pvalue	Qvalue	Pathway ID
1	MKVS1hpi	Biosynthesis of secondary metabolites	497 (17.31%)	2749 (13.01%)	6.66173e-13	8.19393e-11	ko01110
2	MKVS1hpi	Circadian rhythm - plant	68 (2.37%)	247 (1.17%)	5.01661e-09	3.08521e-07	ko04712
3	MKVS1hpi	Metabolic pathways	781 (27.19%)	4910 (23.23%)	5.61268e-08	1.83123e-06	ko01100
4	MKVS1hpi	Plant-pathogen interaction	241 (8.39%)	1286 (6.08%)	5.95523e-08	1.83123e-06	ko04626
5	MKVS1hpi	Limonene and pinene degradation	56 (1.95%)	211 (1%)	4.11723e-07	9.26541e-06	ko00903
6	MKVS1hpi	Tryptophan metabolism	45 (1.57%)	156 (0.74%)	4.51971e-07	9.26541e-06	ko00380
7	MKVS1hpi	Cysteine and methionine metabolism	51 (1.78%)	193 (0.91%)	1.52658e-06	2.68241e-05	ko00270
8	MKVS1hpi	Tropane, piperidine and pyridine alkaloid biosynthesis	25 (0.87%)	70 (0.33%)	2.50888e-06	3.8574e-05	ko00960
9	MKVS1hpi	Carotenoid biosynthesis	56 (1.95%)	228 (1.08%)	5.64961e-06	7.72113e-05	ko00906
10	MKVS1hpi	Stilbenoid, diarylheptanoid and gingerol biosynthesis	62 (2.16%)	263 (1.24%)	7.60423e-06	9.35321e-05	ko00945
11	MKVS1hpi	Phenylalanine metabolism	47 (1.64%)	184 (0.87%)	1.0326e-05	0.000108232	ko00360
12	MKVS1hpi	Flavonoid biosynthesis	54 (1.88%)	222 (1.05%)	1.11015e-05	0.000108232	ko00941
13	MKVS1hpi	Alanine, aspartate and glutamate metabolism	37 (1.29%)	133 (0.63%)	1.14392e-05	0.000108232	ko00250
14	MKVS1hpi	Glucosinolate biosynthesis	21 (0.73%)	61 (0.29%)	2.97525e-05	0.000261397	ko00966
15	MKVS1hpi	Isoquinoline alkaloid biosynthesis	16 (0.56%)	42 (0.2%)	6.46047e-05	0.000529758	ko00950
16	MKVS1hpi	Nitrogen metabolism	29 (1.01%)	113 (0.53%)	0.000438087	0.00336779	ko00910
17	MKVS1hpi	Phosphatidylinositol signaling system	39 (1.36%)	170 (0.8%)	0.000611931	0.00434512	ko04070
18	MKVS1hpi	Sulfur metabolism	21 (0.73%)	74 (0.35%)	0.000635871	0.00434512	ko00920
19	MKVS1hpi	Ubiquinone and other terpenoid-quinone biosynthesis	24 (0.84%)	92 (0.44%)	0.00102552	0.00663889	ko00130
20	MKVS1hpi	Phenylpropanoid biosynthesis	71 (2.47%)	370 (1.75%)	0.00151279	0.00930366	ko00940
21	MKVS1hpi	Phenylalanine, tyrosine and tryptophan biosynthesis	26 (0.91%)	106 (0.5%)	0.0017174	0.010059	ko00400
22	MKVS1hpi	Glutathione metabolism	35 (1.22%)	161 (0.76%)	0.00297601	0.0159575	ko00480
23	MKVS1hpi	Flavone and flavonol biosynthesis	24 (0.84%)	99 (0.47%)	0.00298392	0.0159575	ko00944
24	MKVS1hpi	ABC transporters	41 (1.43%)	202 (0.96%)	0.00513159	0.0262994	ko02010
25	MKVS1hpi	Lysine degradation	18 (0.63%)	71 (0.34%)	0.00573041	0.0281936	ko00310
26	MKVS1hpi	Glycerolipid metabolism	24 (0.84%)	107 (0.51%)	0.00839629	0.0397209	ko00561
27	MKVS1hpi	Pyruvate metabolism	35 (1.22%)	172 (0.81%)	0.0088145	0.040155	ko00620
28	MKVS1hpi	Glyoxylate and dicarboxylate metabolism	29 (1.01%)	137 (0.65%)	0.00939354	0.0412645	ko00630
29	MKVS1hpi	Inositol phosphate metabolism	29 (1.01%)	142 (0.67%)	0.0152591	0.0647196	ko00562
30	MKVS1hpi	Arginine and proline metabolism	31 (1.08%)	157 (0.74%)	0.0197042	0.0782673	ko00330
31	MKVS1hpi	Porphyrin and chlorophyll metabolism	24 (0.84%)	115 (0.54%)	0.0200136	0.0782673	ko00860
32	MKVS1hpi	Other glycan degradation	35 (1.22%)	182 (0.86%)	0.0203622	0.0782673	ko00511
33	MKVS1hpi	RNA polymerase	30 (1.04%)	154 (0.73%)	0.0255202	0.0951206	ko03020
34	MKVS1hpi	Benzoxazinoid biosynthesis	12 (0.42%)	49 (0.23%)	0.0282556	0.101646	ko00402
35	MKVS1hpi	Glycine, serine and threonine metabolism	26 (0.91%)	131 (0.62%)	0.0289235	0.101646	ko00260
36	MKVS1hpi	Peroxisome	30 (1.04%)	156 (0.74%)	0.0299363	0.102282	ko04146
37	MKVS1hpi	Anthocyanin biosynthesis	4 (0.14%)	11 (0.05%)	0.0509168	0.167966	ko00942
38	MKVS1hpi	Cutin, suberine and wax biosynthesis	25 (0.87%)	132 (0.62%)	0.0518919	0.167966	ko00073
39	MKVS1hpi	Isoflavonoid biosynthesis	12 (0.42%)	54 (0.26%)	0.0556767	0.175596	ko00943
40	MKVS1hpi	Sesquiterpenoid and triterpenoid biosynthesis	18 (0.63%)	90 (0.43%)	0.0575081	0.176837	ko00909
41	MKVS1hpi	Sulfur relay system	8 (0.28%)	32 (0.15%)	0.059951	0.179853	ko04122
42	MKVS1hpi	Ascorbate and aldarate metabolism	24 (0.84%)	128 (0.61%)	0.0615962	0.180389	ko00053
43	MKVS1hpi	Synthesis and degradation of ketone bodies	4 (0.14%)	12 (0.06%)	0.0683973	0.195648	ko00072
44	MKVS1hpi	Pentose phosphate pathway	19 (0.66%)	99 (0.47%)	0.073586	0.205706	ko00030
45	MKVS1hpi	Fatty acid biosynthesis	15 (0.52%)	78 (0.37%)	0.101855	0.278403	ko00061
46	MKVS1hpi	Propanoate metabolism	16 (0.56%)	85 (0.4%)	0.108194	0.2893	ko00640
47	MKVS1hpi	Fatty acid elongation	10 (0.35%)	49 (0.23%)	0.120463	0.315254	ko00062
48	MKVS1hpi	Nicotinate and nicotinamide metabolism	5 (0.17%)	20 (0.09%)	0.124929	0.320132	ko00760
49	MKVS1hpi	Biosynthesis of unsaturated fatty acids	15 (0.52%)	81 (0.38%)	0.129801	0.325827	ko01040
50	MKVS1hpi	Valine, leucine and isoleucine degradation	16 (0.56%)	88 (0.42%)	0.135876	0.334255	ko00280

## Sheet: MKVS2hpi
#	Time	Pathway	DEGs with pathway annotation (2519)	All genes with pathway annotation (21135)	Pvalue	Qvalue	Pathway ID
1	MKVS2hpi	Plant-pathogen interaction	295 (11.71%)	1286 (6.08%)	1.58037e-30	1.92805e-28	ko04626
2	MKVS2hpi	Plant hormone signal transduction	204 (8.1%)	1195 (5.65%)	4.45801e-08	2.71938e-06	ko04075
3	MKVS2hpi	Stilbenoid, diarylheptanoid and gingerol biosynthesis	61 (2.42%)	263 (1.24%)	2.01326e-07	8.18724e-06	ko00945
4	MKVS2hpi	Limonene and pinene degradation	48 (1.91%)	211 (1%)	6.7518e-06	0.00020593	ko00903
5	MKVS2hpi	Phenylpropanoid biosynthesis	72 (2.86%)	370 (1.75%)	1.71206e-05	0.000417743	ko00940
6	MKVS2hpi	Tryptophan metabolism	36 (1.43%)	156 (0.74%)	6.62124e-05	0.00134632	ko00380
7	MKVS2hpi	Phenylalanine metabolism	40 (1.59%)	184 (0.87%)	0.000110349	0.00192323	ko00360
8	MKVS2hpi	alpha-Linolenic acid metabolism	28 (1.11%)	117 (0.55%)	0.000214523	0.00327148	ko00592
9	MKVS2hpi	Phosphatidylinositol signaling system	36 (1.43%)	170 (0.8%)	0.000403582	0.00509152	ko04070
10	MKVS2hpi	Biosynthesis of secondary metabolites	382 (15.16%)	2749 (13.01%)	0.000417338	0.00509152	ko01110
11	MKVS2hpi	Flavonoid biosynthesis	43 (1.71%)	222 (1.05%)	0.000865697	0.00960137	ko00941
12	MKVS2hpi	Glutathione metabolism	33 (1.31%)	161 (0.76%)	0.00123714	0.0125776	ko00480
13	MKVS2hpi	Circadian rhythm - plant	45 (1.79%)	247 (1.17%)	0.00240999	0.0226169	ko04712
14	MKVS2hpi	Starch and sucrose metabolism	79 (3.14%)	496 (2.35%)	0.00434291	0.0378454	ko00500
15	MKVS2hpi	Tropane, piperidine and pyridine alkaloid biosynthesis	16 (0.64%)	70 (0.33%)	0.00727463	0.0584212	ko00960
16	MKVS2hpi	Galactose metabolism	23 (0.91%)	114 (0.54%)	0.0076618	0.0584212	ko00052
17	MKVS2hpi	Lysine degradation	16 (0.64%)	71 (0.34%)	0.00837662	0.0601145	ko00310
18	MKVS2hpi	Glycosphingolipid biosynthesis - ganglio series	8 (0.32%)	27 (0.13%)	0.0110827	0.075116	ko00604
19	MKVS2hpi	ABC transporters	35 (1.39%)	202 (0.96%)	0.0146018	0.0899972	ko02010
20	MKVS2hpi	RNA polymerase	28 (1.11%)	154 (0.73%)	0.0147536	0.0899972	ko03020
21	MKVS2hpi	Photosynthesis - antenna proteins	9 (0.36%)	34 (0.16%)	0.0156131	0.0907047	ko00196
22	MKVS2hpi	Linoleic acid metabolism	8 (0.32%)	29 (0.14%)	0.0172746	0.0957955	ko00591
23	MKVS2hpi	Sesquiterpenoid and triterpenoid biosynthesis	18 (0.71%)	90 (0.43%)	0.0184755	0.0980004	ko00909
24	MKVS2hpi	Carotenoid biosynthesis	38 (1.51%)	228 (1.08%)	0.0203438	0.103414	ko00906
25	MKVS2hpi	Isoquinoline alkaloid biosynthesis	10 (0.4%)	42 (0.2%)	0.0232007	0.111561	ko00950
26	MKVS2hpi	Flavone and flavonol biosynthesis	19 (0.75%)	99 (0.47%)	0.0237753	0.111561	ko00944
27	MKVS2hpi	Glycerolipid metabolism	20 (0.79%)	107 (0.51%)	0.0269923	0.121965	ko00561
28	MKVS2hpi	Inositol phosphate metabolism	25 (0.99%)	142 (0.67%)	0.0292144	0.127291	ko00562
29	MKVS2hpi	Cyanoamino acid metabolism	25 (0.99%)	144 (0.68%)	0.0339863	0.142977	ko00460
30	MKVS2hpi	Phenylalanine, tyrosine and tryptophan biosynthesis	19 (0.75%)	106 (0.5%)	0.0446202	0.17855	ko00400
31	MKVS2hpi	Synthesis and degradation of ketone bodies	4 (0.16%)	12 (0.06%)	0.0453692	0.17855	ko00072
32	MKVS2hpi	Arginine and proline metabolism	26 (1.03%)	157 (0.74%)	0.0513849	0.195905	ko00330
33	MKVS2hpi	Glycerophospholipid metabolism	36 (1.43%)	231 (1.09%)	0.0557853	0.206237	ko00564
34	MKVS2hpi	Histidine metabolism	8 (0.32%)	38 (0.18%)	0.0756257	0.271363	ko00340
35	MKVS2hpi	Metabolic pathways	613 (24.34%)	4910 (23.23%)	0.0854598	0.297889	ko01100
36	MKVS2hpi	Glucosinolate biosynthesis	11 (0.44%)	61 (0.29%)	0.104632	0.347354	ko00966
37	MKVS2hpi	Sphingolipid metabolism	12 (0.48%)	68 (0.32%)	0.105345	0.347354	ko00600
38	MKVS2hpi	Glycosaminoglycan degradation	8 (0.32%)	42 (0.2%)	0.120195	0.376388	ko00531
39	MKVS2hpi	Nitrogen metabolism	18 (0.71%)	113 (0.53%)	0.122269	0.376388	ko00910
40	MKVS2hpi	Arachidonic acid metabolism	6 (0.24%)	29 (0.14%)	0.123406	0.376388	ko00590
41	MKVS2hpi	Cutin, suberine and wax biosynthesis	20 (0.79%)	132 (0.62%)	0.154819	0.460682	ko00073
42	MKVS2hpi	Natural killer cell mediated cytotoxicity	15 (0.6%)	97 (0.46%)	0.17605	0.511382	ko04650
43	MKVS2hpi	Isoflavonoid biosynthesis	9 (0.36%)	54 (0.26%)	0.188563	0.534273	ko00943
44	MKVS2hpi	beta-Alanine metabolism	11 (0.44%)	69 (0.33%)	0.194395	0.534273	ko00410
45	MKVS2hpi	Pentose phosphate pathway	15 (0.6%)	99 (0.47%)	0.197068	0.534273	ko00030
46	MKVS2hpi	Nicotinate and nicotinamide metabolism	4 (0.16%)	20 (0.09%)	0.209069	0.554487	ko00760
47	MKVS2hpi	Benzoxazinoid biosynthesis	8 (0.32%)	49 (0.23%)	0.223792	0.580906	ko00402
48	MKVS2hpi	Brassinosteroid biosynthesis	8 (0.32%)	50 (0.24%)	0.240743	0.611888	ko00905
49	MKVS2hpi	Pentose and glucuronate interconversions	35 (1.39%)	262 (1.24%)	0.260318	0.630286	ko00040
50	MKVS2hpi	Taurine and hypotaurine metabolism	4 (0.16%)	22 (0.1%)	0.263014	0.630286	ko00430

## Sheet: MKVS4hpi
#	Time	Pathway	DEGs with pathway annotation (2261)	All genes with pathway annotation (21135)	Pvalue	Qvalue	Pathway ID
1	MKVS4hpi	Plant-pathogen interaction	227 (10.04%)	1286 (6.08%)	6.29463e-15	7.74239e-13	ko04626
2	MKVS4hpi	RNA polymerase	36 (1.59%)	154 (0.73%)	4.65896e-06	0.000286526	ko03020
3	MKVS4hpi	alpha-Linolenic acid metabolism	26 (1.15%)	117 (0.55%)	0.000223689	0.00917123	ko00592
4	MKVS4hpi	Limonene and pinene degradation	39 (1.72%)	211 (1%)	0.000471259	0.0144912	ko00903
5	MKVS4hpi	Stilbenoid, diarylheptanoid and gingerol biosynthesis	44 (1.95%)	263 (1.24%)	0.00181504	0.0446499	ko00945
6	MKVS4hpi	Circadian rhythm - plant	41 (1.81%)	247 (1.17%)	0.00293992	0.0602684	ko04712
7	MKVS4hpi	Pyrimidine metabolism	54 (2.39%)	358 (1.69%)	0.00598103	0.0837985	ko00240
8	MKVS4hpi	Tropane, piperidine and pyridine alkaloid biosynthesis	15 (0.66%)	70 (0.33%)	0.00640702	0.0837985	ko00960
9	MKVS4hpi	Purine metabolism	55 (2.43%)	368 (1.74%)	0.00672303	0.0837985	ko00230
10	MKVS4hpi	Phenylalanine metabolism	31 (1.37%)	184 (0.87%)	0.00713833	0.0837985	ko00360
11	MKVS4hpi	Phenylpropanoid biosynthesis	55 (2.43%)	370 (1.75%)	0.00749418	0.0837985	ko00940
12	MKVS4hpi	Flavone and flavonol biosynthesis	19 (0.84%)	99 (0.47%)	0.00820974	0.0841498	ko00944
13	MKVS4hpi	Glucosinolate biosynthesis	13 (0.57%)	61 (0.29%)	0.0112342	0.106293	ko00966
14	MKVS4hpi	Tryptophan metabolism	26 (1.15%)	156 (0.74%)	0.0147451	0.129546	ko00380
15	MKVS4hpi	Photosynthesis - antenna proteins	8 (0.35%)	34 (0.16%)	0.0243004	0.193511	ko00196
16	MKVS4hpi	ABC transporters	31 (1.37%)	202 (0.96%)	0.0251722	0.193511	ko02010
17	MKVS4hpi	Arginine and proline metabolism	25 (1.11%)	157 (0.74%)	0.0277118	0.200503	ko00330
18	MKVS4hpi	Carotenoid biosynthesis	33 (1.46%)	228 (1.08%)	0.0446681	0.305232	ko00906
19	MKVS4hpi	Flavonoid biosynthesis	32 (1.42%)	222 (1.05%)	0.0496983	0.319964	ko00941
20	MKVS4hpi	Glycerophospholipid metabolism	33 (1.46%)	231 (1.09%)	0.0520266	0.319964	ko00564
21	MKVS4hpi	Phenylalanine, tyrosine and tryptophan biosynthesis	17 (0.75%)	106 (0.5%)	0.0579076	0.339173	ko00400
22	MKVS4hpi	Phosphatidylinositol signaling system	25 (1.11%)	170 (0.8%)	0.0625421	0.349667	ko04070
23	MKVS4hpi	Lysine degradation	12 (0.53%)	71 (0.34%)	0.0728987	0.38985	ko00310
24	MKVS4hpi	Other glycan degradation	26 (1.15%)	182 (0.86%)	0.0772556	0.395935	ko00511
25	MKVS4hpi	Metabolic pathways	552 (24.41%)	4910 (23.23%)	0.0839206	0.401977	ko01100
26	MKVS4hpi	Starch and sucrose metabolism	63 (2.79%)	496 (2.35%)	0.0849708	0.401977	ko00500
27	MKVS4hpi	Glyoxylate and dicarboxylate metabolism	20 (0.88%)	137 (0.65%)	0.093372	0.425361	ko00630
28	MKVS4hpi	Biosynthesis of secondary metabolites	314 (13.89%)	2749 (13.01%)	0.100184	0.436424	ko01110
29	MKVS4hpi	Glycerolipid metabolism	16 (0.71%)	107 (0.51%)	0.105283	0.436424	ko00561
30	MKVS4hpi	Sphingolipid metabolism	11 (0.49%)	68 (0.32%)	0.106445	0.436424	ko00600
31	MKVS4hpi	Sulfur relay system	6 (0.27%)	32 (0.15%)	0.120539	0.478269	ko04122
32	MKVS4hpi	Cyanoamino acid metabolism	20 (0.88%)	144 (0.68%)	0.135094	0.519266	ko00460
33	MKVS4hpi	Nitrogen metabolism	16 (0.71%)	113 (0.53%)	0.149068	0.53505	ko00910
34	MKVS4hpi	Glycosphingolipid biosynthesis - ganglio series	5 (0.22%)	27 (0.13%)	0.155633	0.53505	ko00604
35	MKVS4hpi	Glycosaminoglycan degradation	7 (0.31%)	42 (0.2%)	0.1566	0.53505	ko00531
36	MKVS4hpi	Isoquinoline alkaloid biosynthesis	7 (0.31%)	42 (0.2%)	0.1566	0.53505	ko00950
37	MKVS4hpi	Cysteine and methionine metabolism	25 (1.11%)	193 (0.91%)	0.181965	0.604911	ko00270
38	MKVS4hpi	Linoleic acid metabolism	5 (0.22%)	29 (0.14%)	0.192844	0.624204	ko00591
39	MKVS4hpi	beta-Alanine metabolism	10 (0.44%)	69 (0.33%)	0.199306	0.62858	ko00410
40	MKVS4hpi	Base excision repair	19 (0.84%)	145 (0.69%)	0.206559	0.633087	ko03410
41	MKVS4hpi	Lysine biosynthesis	5 (0.22%)	30 (0.14%)	0.212515	0.633087	ko00300
42	MKVS4hpi	Histidine metabolism	6 (0.27%)	38 (0.18%)	0.216176	0.633087	ko00340
43	MKVS4hpi	Valine, leucine and isoleucine degradation	12 (0.53%)	88 (0.42%)	0.228755	0.654345	ko00280
44	MKVS4hpi	Glycine, serine and threonine metabolism	17 (0.75%)	131 (0.62%)	0.234673	0.656018	ko00260
45	MKVS4hpi	Porphyrin and chlorophyll metabolism	15 (0.66%)	115 (0.54%)	0.246109	0.672697	ko00860
46	MKVS4hpi	Sesquiterpenoid and triterpenoid biosynthesis	12 (0.53%)	90 (0.43%)	0.252676	0.674535	ko00909
47	MKVS4hpi	Inositol phosphate metabolism	18 (0.8%)	142 (0.67%)	0.257749	0.674535	ko00562
48	MKVS4hpi	Benzoxazinoid biosynthesis	7 (0.31%)	49 (0.23%)	0.266925	0.683994	ko00402
49	MKVS4hpi	Glutathione metabolism	20 (0.88%)	161 (0.76%)	0.272795	0.684771	ko00480
50	MKVS4hpi	Spliceosome	59 (2.61%)	512 (2.42%)	0.29042	0.706183	ko03040

## Sheet: MKVS8hpi
#	Time	Pathway	DEGs with pathway annotation (3602)	All genes with pathway annotation (21135)	Pvalue	Qvalue	Pathway ID
1	MKVS8hpi	Biosynthesis of secondary metabolites	666 (18.49%)	2749 (13.01%)	3.73633e-25	4.67041e-23	ko01110
2	MKVS8hpi	Metabolic pathways	1030 (28.6%)	4910 (23.23%)	1.28248e-16	8.01548e-15	ko01100
3	MKVS8hpi	Photosynthesis	51 (1.42%)	116 (0.55%)	1.03438e-11	4.30991e-10	ko00195
4	MKVS8hpi	Phenylpropanoid biosynthesis	113 (3.14%)	370 (1.75%)	8.47199e-11	2.6475e-09	ko00940
5	MKVS8hpi	Circadian rhythm - plant	78 (2.17%)	247 (1.17%)	1.36551e-08	3.41378e-07	ko04712
6	MKVS8hpi	Starch and sucrose metabolism	131 (3.64%)	496 (2.35%)	7.52741e-08	1.56821e-06	ko00500
7	MKVS8hpi	Phenylalanine metabolism	60 (1.67%)	184 (0.87%)	1.77935e-07	3.17742e-06	ko00360
8	MKVS8hpi	Carotenoid biosynthesis	70 (1.94%)	228 (1.08%)	2.495e-07	3.89844e-06	ko00906
9	MKVS8hpi	Flavonoid biosynthesis	68 (1.89%)	222 (1.05%)	4.04598e-07	5.15328e-06	ko00941
10	MKVS8hpi	Porphyrin and chlorophyll metabolism	42 (1.17%)	115 (0.54%)	4.12262e-07	5.15328e-06	ko00860
11	MKVS8hpi	Photosynthesis - antenna proteins	18 (0.5%)	34 (0.16%)	1.91819e-06	2.17976e-05	ko00196
12	MKVS8hpi	Glucosinolate biosynthesis	26 (0.72%)	61 (0.29%)	2.39653e-06	2.49639e-05	ko00966
13	MKVS8hpi	Ascorbate and aldarate metabolism	41 (1.14%)	128 (0.61%)	2.38848e-05	0.000228681	ko00053
14	MKVS8hpi	Plant-pathogen interaction	274 (7.61%)	1286 (6.08%)	2.56123e-05	0.000228681	ko04626
15	MKVS8hpi	Glyoxylate and dicarboxylate metabolism	41 (1.14%)	137 (0.65%)	0.000133413	0.00111177	ko00630
16	MKVS8hpi	Tryptophan metabolism	45 (1.25%)	156 (0.74%)	0.000167111	0.00130556	ko00380
17	MKVS8hpi	Glycine, serine and threonine metabolism	39 (1.08%)	131 (0.62%)	0.000216401	0.00159118	ko00260
18	MKVS8hpi	Carbon fixation in photosynthetic organisms	39 (1.08%)	134 (0.63%)	0.000360506	0.00250352	ko00710
19	MKVS8hpi	Cyanoamino acid metabolism	41 (1.14%)	144 (0.68%)	0.000427829	0.00281467	ko00460
20	MKVS8hpi	Pentose and glucuronate interconversions	65 (1.8%)	262 (1.24%)	0.000849401	0.00513111	ko00040
21	MKVS8hpi	Fatty acid biosynthesis	25 (0.69%)	78 (0.37%)	0.000862027	0.00513111	ko00061
22	MKVS8hpi	Stilbenoid, diarylheptanoid and gingerol biosynthesis	65 (1.8%)	263 (1.24%)	0.000943747	0.0053622	ko00945
23	MKVS8hpi	Valine, leucine and isoleucine degradation	27 (0.75%)	88 (0.42%)	0.00115561	0.0062805	ko00280
24	MKVS8hpi	Glutathione metabolism	43 (1.19%)	161 (0.76%)	0.00132671	0.00690997	ko00480
25	MKVS8hpi	Flavone and flavonol biosynthesis	29 (0.81%)	99 (0.47%)	0.00173088	0.00865439	ko00944
26	MKVS8hpi	Sulfur metabolism	23 (0.64%)	74 (0.35%)	0.00214847	0.0103292	ko00920
27	MKVS8hpi	Ubiquinone and other terpenoid-quinone biosynthesis	27 (0.75%)	92 (0.44%)	0.00237731	0.0106614	ko00130
28	MKVS8hpi	Amino sugar and nucleotide sugar metabolism	57 (1.58%)	233 (1.1%)	0.00238816	0.0106614	ko00520
29	MKVS8hpi	Phenylalanine, tyrosine and tryptophan biosynthesis	29 (0.81%)	106 (0.5%)	0.00518426	0.0216804	ko00400
30	MKVS8hpi	Tropane, piperidine and pyridine alkaloid biosynthesis	21 (0.58%)	70 (0.33%)	0.0052033	0.0216804	ko00960
31	MKVS8hpi	Fatty acid elongation	16 (0.44%)	49 (0.23%)	0.00569474	0.0229626	ko00062
32	MKVS8hpi	Biosynthesis of unsaturated fatty acids	23 (0.64%)	81 (0.38%)	0.00744027	0.0290636	ko01040
33	MKVS8hpi	Indole alkaloid biosynthesis	14 (0.39%)	42 (0.2%)	0.00769903	0.029163	ko00901
34	MKVS8hpi	Other glycan degradation	44 (1.22%)	182 (0.86%)	0.00865179	0.0318081	ko00511
35	MKVS8hpi	Glycosphingolipid biosynthesis - ganglio series	10 (0.28%)	27 (0.13%)	0.0103646	0.0370166	ko00604
36	MKVS8hpi	Nitrogen metabolism	29 (0.81%)	113 (0.53%)	0.0131386	0.0456203	ko00910
37	MKVS8hpi	Cysteine and methionine metabolism	45 (1.25%)	193 (0.91%)	0.0153026	0.051698	ko00270
38	MKVS8hpi	Plant hormone signal transduction	231 (6.41%)	1195 (5.65%)	0.01785	0.0587173	ko04075
39	MKVS8hpi	Peroxisome	37 (1.03%)	156 (0.74%)	0.0201368	0.0645411	ko04146
40	MKVS8hpi	Anthocyanin biosynthesis	5 (0.14%)	11 (0.05%)	0.0267888	0.0837149	ko00942
41	MKVS8hpi	ABC transporters	45 (1.25%)	202 (0.96%)	0.0322468	0.0983133	ko02010
42	MKVS8hpi	Limonene and pinene degradation	46 (1.28%)	211 (1%)	0.0427638	0.127273	ko00903
43	MKVS8hpi	Propanoate metabolism	21 (0.58%)	85 (0.4%)	0.0458354	0.133242	ko00640
44	MKVS8hpi	Histidine metabolism	11 (0.31%)	38 (0.18%)	0.0477519	0.135659	ko00340
45	MKVS8hpi	alpha-Linolenic acid metabolism	27 (0.75%)	117 (0.55%)	0.056918	0.158105	ko00592
46	MKVS8hpi	Pyruvate metabolism	37 (1.03%)	172 (0.81%)	0.0747043	0.203001	ko00620
47	MKVS8hpi	Cutin, suberine and wax biosynthesis	29 (0.81%)	132 (0.62%)	0.0847129	0.2253	ko00073
48	MKVS8hpi	Glycosaminoglycan degradation	11 (0.31%)	42 (0.2%)	0.0895647	0.228481	ko00531
49	MKVS8hpi	Isoquinoline alkaloid biosynthesis	11 (0.31%)	42 (0.2%)	0.0895647	0.228481	ko00950
50	MKVS8hpi	Valine, leucine and isoleucine biosynthesis	13 (0.36%)	52 (0.25%)	0.0936347	0.234087	ko00290

## Sheet: MKVS12hpi
#	Time	Pathway	DEGs with pathway annotation (2899)	All genes with pathway annotation (21135)	Pvalue	Qvalue	Pathway ID
1	MKVS12hpi	Plant-pathogen interaction	305 (10.52%)	1286 (6.08%)	1.33078e-23	1.63686e-21	ko04626
2	MKVS12hpi	Phenylpropanoid biosynthesis	105 (3.62%)	370 (1.75%)	7.96061e-14	4.89577e-12	ko00940
3	MKVS12hpi	Photosynthesis - antenna proteins	20 (0.69%)	34 (0.16%)	1.04724e-09	4.29368e-08	ko00196
4	MKVS12hpi	Biosynthesis of secondary metabolites	480 (16.56%)	2749 (13.01%)	1.62697e-09	5.00293e-08	ko01110
5	MKVS12hpi	Phenylalanine metabolism	54 (1.86%)	184 (0.87%)	2.42581e-08	5.9675e-07	ko00360
6	MKVS12hpi	Flavonoid biosynthesis	57 (1.97%)	222 (1.05%)	1.41872e-06	2.70399e-05	ko00941
7	MKVS12hpi	Glutathione metabolism	45 (1.55%)	161 (0.76%)	1.53886e-06	2.70399e-05	ko00480
8	MKVS12hpi	Stilbenoid, diarylheptanoid and gingerol biosynthesis	64 (2.21%)	263 (1.24%)	2.43177e-06	3.73884e-05	ko00945
9	MKVS12hpi	Circadian rhythm - plant	60 (2.07%)	247 (1.17%)	5.24837e-06	7.17277e-05	ko04712
10	MKVS12hpi	Glyoxylate and dicarboxylate metabolism	38 (1.31%)	137 (0.65%)	1.175e-05	0.000141009	ko00630
11	MKVS12hpi	Metabolic pathways	764 (26.35%)	4910 (23.23%)	1.26106e-05	0.000141009	ko01100
12	MKVS12hpi	Plant hormone signal transduction	213 (7.35%)	1195 (5.65%)	2.35591e-05	0.000241481	ko04075
13	MKVS12hpi	Phenylalanine, tyrosine and tryptophan biosynthesis	30 (1.03%)	106 (0.5%)	6.23957e-05	0.00059036	ko00400
14	MKVS12hpi	Photosynthesis	31 (1.07%)	116 (0.55%)	0.000152909	0.00134342	ko00195
15	MKVS12hpi	Carbon fixation in photosynthetic organisms	32 (1.1%)	134 (0.63%)	0.00104007	0.00852861	ko00710
16	MKVS12hpi	Cysteine and methionine metabolism	42 (1.45%)	193 (0.91%)	0.00143982	0.0110686	ko00270
17	MKVS12hpi	Limonene and pinene degradation	45 (1.55%)	211 (1%)	0.00153583	0.0111122	ko00903
18	MKVS12hpi	Ubiquinone and other terpenoid-quinone biosynthesis	23 (0.79%)	92 (0.44%)	0.00267269	0.0182634	ko00130
19	MKVS12hpi	Glycine, serine and threonine metabolism	30 (1.03%)	131 (0.62%)	0.00290812	0.0187933	ko00260
20	MKVS12hpi	Starch and sucrose metabolism	90 (3.1%)	496 (2.35%)	0.00305582	0.0187933	ko00500
21	MKVS12hpi	ABC transporters	42 (1.45%)	202 (0.96%)	0.00352007	0.0206175	ko02010
22	MKVS12hpi	alpha-Linolenic acid metabolism	27 (0.93%)	117 (0.55%)	0.00409204	0.0228782	ko00592
23	MKVS12hpi	Benzoxazinoid biosynthesis	14 (0.48%)	49 (0.23%)	0.0049455	0.0264476	ko00402
24	MKVS12hpi	Tropane, piperidine and pyridine alkaloid biosynthesis	18 (0.62%)	70 (0.33%)	0.00539379	0.0276432	ko00960
25	MKVS12hpi	Glucosinolate biosynthesis	16 (0.55%)	61 (0.29%)	0.00688524	0.0338754	ko00966
26	MKVS12hpi	Nitrogen metabolism	25 (0.86%)	113 (0.53%)	0.00972751	0.0460186	ko00910
27	MKVS12hpi	Amino sugar and nucleotide sugar metabolism	45 (1.55%)	233 (1.1%)	0.0104309	0.0475183	ko00520
28	MKVS12hpi	Glycerolipid metabolism	23 (0.79%)	107 (0.51%)	0.0178282	0.0783165	ko00561
29	MKVS12hpi	Tryptophan metabolism	31 (1.07%)	156 (0.74%)	0.0204119	0.0865748	ko00380
30	MKVS12hpi	Porphyrin and chlorophyll metabolism	24 (0.83%)	115 (0.54%)	0.0221719	0.0891055	ko00860
31	MKVS12hpi	Alanine, aspartate and glutamate metabolism	27 (0.93%)	133 (0.63%)	0.0224778	0.0891055	ko00250
32	MKVS12hpi	Isoquinoline alkaloid biosynthesis	11 (0.38%)	42 (0.2%)	0.0231819	0.0891055	ko00950
33	MKVS12hpi	Cyanoamino acid metabolism	28 (0.97%)	144 (0.68%)	0.0342232	0.127559	ko00460
34	MKVS12hpi	Vitamin B6 metabolism	7 (0.24%)	25 (0.12%)	0.0461662	0.167013	ko00750
35	MKVS12hpi	Valine, leucine and isoleucine degradation	18 (0.62%)	88 (0.42%)	0.0514196	0.180703	ko00280
36	MKVS12hpi	Arginine and proline metabolism	29 (1%)	157 (0.74%)	0.0566235	0.188995	ko00330
37	MKVS12hpi	Cutin, suberine and wax biosynthesis	25 (0.86%)	132 (0.62%)	0.056852	0.188995	ko00073
38	MKVS12hpi	Carotenoid biosynthesis	40 (1.38%)	228 (1.08%)	0.0591701	0.191524	ko00906
39	MKVS12hpi	RNA polymerase	28 (0.97%)	154 (0.73%)	0.0708174	0.223347	ko03020
40	MKVS12hpi	Pentose phosphate pathway	19 (0.66%)	99 (0.47%)	0.0791873	0.243501	ko00030
41	MKVS12hpi	Linoleic acid metabolism	7 (0.24%)	29 (0.14%)	0.0925366	0.27761	ko00591
42	MKVS12hpi	Fatty acid elongation	10 (0.34%)	49 (0.23%)	0.126109	0.369319	ko00062
43	MKVS12hpi	Glycosphingolipid biosynthesis - globo series	4 (0.14%)	15 (0.07%)	0.139593	0.3993	ko00603
44	MKVS12hpi	Galactose metabolism	20 (0.69%)	114 (0.54%)	0.146197	0.408686	ko00052
45	MKVS12hpi	Ascorbate and aldarate metabolism	22 (0.76%)	128 (0.61%)	0.154674	0.419211	ko00053
46	MKVS12hpi	Regulation of autophagy	25 (0.86%)	148 (0.7%)	0.156778	0.419211	ko04140
47	MKVS12hpi	Lysine degradation	13 (0.45%)	71 (0.34%)	0.168553	0.441106	ko00310
48	MKVS12hpi	Flavone and flavonol biosynthesis	17 (0.59%)	99 (0.47%)	0.193389	0.49556	ko00944
49	MKVS12hpi	Indole alkaloid biosynthesis	8 (0.28%)	42 (0.2%)	0.210958	0.529548	ko00901
50	MKVS12hpi	Synthesis and degradation of ketone bodies	3 (0.1%)	12 (0.06%)	0.220893	0.543396	ko00072

## Sheet: MKVS24hpi
#	Time	Pathway	DEGs with pathway annotation (2008)	All genes with pathway annotation (21135)	Pvalue	Qvalue	Pathway ID
1	MKVS24hpi	Biosynthesis of secondary metabolites	387 (19.27%)	2749 (13.01%)	4.92693e-17	6.01086e-15	ko01110
2	MKVS24hpi	Plant-pathogen interaction	204 (10.16%)	1286 (6.08%)	6.35757e-14	3.87812e-12	ko04626
3	MKVS24hpi	Phenylpropanoid biosynthesis	75 (3.74%)	370 (1.75%)	1.96355e-10	7.98509e-09	ko00940
4	MKVS24hpi	Metabolic pathways	572 (28.49%)	4910 (23.23%)	5.5025e-09	1.67826e-07	ko01100
5	MKVS24hpi	Phenylalanine metabolism	42 (2.09%)	184 (0.87%)	6.15498e-08	1.50181e-06	ko00360
6	MKVS24hpi	Circadian rhythm - plant	51 (2.54%)	247 (1.17%)	8.24647e-08	1.67678e-06	ko04712
7	MKVS24hpi	Stilbenoid, diarylheptanoid and gingerol biosynthesis	53 (2.64%)	263 (1.24%)	1.06762e-07	1.86072e-06	ko00945
8	MKVS24hpi	Glutathione metabolism	36 (1.79%)	161 (0.76%)	8.91885e-07	1.36012e-05	ko00480
9	MKVS24hpi	Benzoxazinoid biosynthesis	17 (0.85%)	49 (0.23%)	1.31263e-06	1.77935e-05	ko00402
10	MKVS24hpi	Flavonoid biosynthesis	44 (2.19%)	222 (1.05%)	1.9905e-06	2.42841e-05	ko00941
11	MKVS24hpi	Limonene and pinene degradation	41 (2.04%)	211 (1%)	7.29449e-06	8.09025e-05	ko00903
12	MKVS24hpi	Cysteine and methionine metabolism	38 (1.89%)	193 (0.91%)	1.13231e-05	0.000115118	ko00270
13	MKVS24hpi	Glyoxylate and dicarboxylate metabolism	29 (1.44%)	137 (0.65%)	2.98063e-05	0.00027365	ko00630
14	MKVS24hpi	alpha-Linolenic acid metabolism	26 (1.29%)	117 (0.55%)	3.14024e-05	0.00027365	ko00592
15	MKVS24hpi	Cyanoamino acid metabolism	29 (1.44%)	144 (0.68%)	7.75649e-05	0.000630861	ko00460
16	MKVS24hpi	Tryptophan metabolism	30 (1.49%)	156 (0.74%)	0.000141494	0.00107889	ko00380
17	MKVS24hpi	ABC transporters	36 (1.79%)	202 (0.96%)	0.000164405	0.00117985	ko02010
18	MKVS24hpi	Cutin, suberine and wax biosynthesis	25 (1.25%)	132 (0.62%)	0.000619032	0.00419566	ko00073
19	MKVS24hpi	Photosynthesis - antenna proteins	10 (0.5%)	34 (0.16%)	0.000909236	0.00557409	ko00196
20	MKVS24hpi	Ubiquinone and other terpenoid-quinone biosynthesis	19 (0.95%)	92 (0.44%)	0.000913784	0.00557409	ko00130
21	MKVS24hpi	Tropane, piperidine and pyridine alkaloid biosynthesis	15 (0.75%)	70 (0.33%)	0.00207827	0.0120737	ko00960
22	MKVS24hpi	Phosphatidylinositol signaling system	28 (1.39%)	170 (0.8%)	0.00280232	0.0155401	ko04070
23	MKVS24hpi	Starch and sucrose metabolism	66 (3.29%)	496 (2.35%)	0.0031962	0.0169537	ko00500
24	MKVS24hpi	Arginine and proline metabolism	26 (1.29%)	157 (0.74%)	0.00359867	0.0182932	ko00330
25	MKVS24hpi	Nitrogen metabolism	20 (1%)	113 (0.53%)	0.00466719	0.0227759	ko00910
26	MKVS24hpi	Flavone and flavonol biosynthesis	18 (0.9%)	99 (0.47%)	0.00528741	0.0248101	ko00944
27	MKVS24hpi	Vitamin B6 metabolism	7 (0.35%)	25 (0.12%)	0.00716067	0.0323556	ko00750
28	MKVS24hpi	Sesquiterpenoid and triterpenoid biosynthesis	16 (0.8%)	90 (0.43%)	0.0102296	0.0445716	ko00909
29	MKVS24hpi	Glucosinolate biosynthesis	12 (0.6%)	61 (0.29%)	0.0112406	0.0472879	ko00966
30	MKVS24hpi	Glycerolipid metabolism	18 (0.9%)	107 (0.51%)	0.0118386	0.0481438	ko00561
31	MKVS24hpi	Anthocyanin biosynthesis	4 (0.2%)	11 (0.05%)	0.0155283	0.0611112	ko00942
32	MKVS24hpi	Phenylalanine, tyrosine and tryptophan biosynthesis	17 (0.85%)	106 (0.5%)	0.0219927	0.0838474	ko00400
33	MKVS24hpi	Carotenoid biosynthesis	31 (1.54%)	228 (1.08%)	0.0267088	0.0987416	ko00906
34	MKVS24hpi	Lysine degradation	12 (0.6%)	71 (0.34%)	0.0344671	0.123676	ko00310
35	MKVS24hpi	Fatty acid elongation	9 (0.45%)	49 (0.23%)	0.0392264	0.130386	ko00062
36	MKVS24hpi	Galactose metabolism	17 (0.85%)	114 (0.54%)	0.0410423	0.130386	ko00052
37	MKVS24hpi	Glycine, serine and threonine metabolism	19 (0.95%)	131 (0.62%)	0.0411575	0.130386	ko00260
38	MKVS24hpi	Indole alkaloid biosynthesis	8 (0.4%)	42 (0.2%)	0.0416808	0.130386	ko00901
39	MKVS24hpi	Isoquinoline alkaloid biosynthesis	8 (0.4%)	42 (0.2%)	0.0416808	0.130386	ko00950
40	MKVS24hpi	Glycosphingolipid biosynthesis - globo series	4 (0.2%)	15 (0.07%)	0.0473203	0.142786	ko00603
41	MKVS24hpi	Inositol phosphate metabolism	20 (1%)	142 (0.67%)	0.0479854	0.142786	ko00562
42	MKVS24hpi	Linoleic acid metabolism	6 (0.3%)	29 (0.14%)	0.0517499	0.150321	ko00591
43	MKVS24hpi	Plant hormone signal transduction	130 (6.47%)	1195 (5.65%)	0.0544472	0.154478	ko04075
44	MKVS24hpi	Isoflavonoid biosynthesis	9 (0.45%)	54 (0.26%)	0.066642	0.18478	ko00943
45	MKVS24hpi	Alanine, aspartate and glutamate metabolism	18 (0.9%)	133 (0.63%)	0.0794305	0.212753	ko00250
46	MKVS24hpi	Amino sugar and nucleotide sugar metabolism	29 (1.44%)	233 (1.1%)	0.0802185	0.212753	ko00520
47	MKVS24hpi	Carbon fixation in photosynthetic organisms	18 (0.9%)	134 (0.63%)	0.0839988	0.218039	ko00710
48	MKVS24hpi	Sulfur metabolism	11 (0.55%)	74 (0.35%)	0.0896381	0.22783	ko00920
49	MKVS24hpi	Pyruvate metabolism	22 (1.1%)	172 (0.81%)	0.0927269	0.230871	ko00620
50	MKVS24hpi	Synthesis and degradation of ketone bodies	3 (0.15%)	12 (0.06%)	0.0983758	0.240037	ko00072
1	MKVSIn-0h	Phenylalanine metabolism	43 (2.12%)	184 (0.87%)	2.76589e-08	2.63749e-06	ko00360
2	MKVSIn-0h	Phenylpropanoid biosynthesis	69 (3.4%)	370 (1.75%)	5.38892e-08	2.63749e-06	ko00940
3	MKVSIn-0h	Metabolic pathways	569 (28.06%)	4910 (23.23%)	6.32998e-08	2.63749e-06	ko01100
4	MKVSIn-0h	Biosynthesis of secondary metabolites	341 (16.81%)	2749 (13.01%)	1.23924e-07	3.87262e-06	ko01110
5	MKVSIn-0h	Glutathione metabolism	34 (1.68%)	161 (0.76%)	8.3734e-06	0.000184	ko00480
6	MKVSIn-0h	Circadian rhythm - plant	46 (2.27%)	247 (1.17%)	8.832e-06	0.000184	ko04712
7	MKVSIn-0h	Cysteine and methionine metabolism	38 (1.87%)	193 (0.91%)	1.41758e-05	0.00025314	ko00270
8	MKVSIn-0h	Plant-pathogen interaction	165 (8.14%)	1286 (6.08%)	5.59754e-05	0.000874616	ko04626
9	MKVSIn-0h	Flavone and flavonol biosynthesis	22 (1.08%)	99 (0.47%)	0.000143147	0.00187389	ko00944
10	MKVSIn-0h	Glucosinolate biosynthesis	16 (0.79%)	61 (0.29%)	0.000149911	0.00187389	ko00966
11	MKVSIn-0h	Tryptophan metabolism	30 (1.48%)	156 (0.74%)	0.000168518	0.00191497	ko00380
12	MKVSIn-0h	Pyruvate metabolism	31 (1.53%)	172 (0.81%)	0.000437619	0.00455853	ko00620
13	MKVSIn-0h	Starch and sucrose metabolism	67 (3.3%)	496 (2.35%)	0.00263072	0.0242321	ko00500
14	MKVSIn-0h	Glyoxylate and dicarboxylate metabolism	24 (1.18%)	137 (0.65%)	0.002714	0.0242321	ko00630
15	MKVSIn-0h	Stilbenoid, diarylheptanoid and gingerol biosynthesis	39 (1.92%)	263 (1.24%)	0.00412217	0.0333729	ko00945
16	MKVSIn-0h	Carbon fixation in photosynthetic organisms	23 (1.13%)	134 (0.63%)	0.00427173	0.0333729	ko00710
17	MKVSIn-0h	Steroid biosynthesis	18 (0.89%)	97 (0.46%)	0.00469707	0.0345372	ko00100
18	MKVSIn-0h	Nitrogen metabolism	20 (0.99%)	113 (0.53%)	0.00520984	0.0361794	ko00910
19	MKVSIn-0h	Phosphatidylinositol signaling system	27 (1.33%)	170 (0.8%)	0.00623082	0.0409922	ko04070
20	MKVSIn-0h	Selenocompound metabolism	8 (0.39%)	31 (0.15%)	0.00747569	0.0467231	ko00450
21	MKVSIn-0h	Sulfur metabolism	14 (0.69%)	74 (0.35%)	0.00998229	0.0580081	ko00920
22	MKVSIn-0h	ABC transporters	30 (1.48%)	202 (0.96%)	0.0106271	0.0580081	ko02010
23	MKVSIn-0h	Pentose and glucuronate interconversions	37 (1.82%)	262 (1.24%)	0.0110394	0.0580081	ko00040
24	MKVSIn-0h	Carotenoid biosynthesis	33 (1.63%)	228 (1.08%)	0.0111375	0.0580081	ko00906
25	MKVSIn-0h	Photosynthesis - antenna proteins	8 (0.39%)	34 (0.16%)	0.0132996	0.0659244	ko00196
26	MKVSIn-0h	Ubiquinone and other terpenoid-quinone biosynthesis	16 (0.79%)	92 (0.44%)	0.0137123	0.0659244	ko00130
27	MKVSIn-0h	Tropane, piperidine and pyridine alkaloid biosynthesis	13 (0.64%)	70 (0.33%)	0.0148285	0.0665679	ko00960
28	MKVSIn-0h	Arginine and proline metabolism	24 (1.18%)	157 (0.74%)	0.0149112	0.0665679	ko00330
29	MKVSIn-0h	Alanine, aspartate and glutamate metabolism	21 (1.04%)	133 (0.63%)	0.0155309	0.0669437	ko00250
30	MKVSIn-0h	Lysine degradation	13 (0.64%)	71 (0.34%)	0.016605	0.0691875	ko00310
31	MKVSIn-0h	Valine, leucine and isoleucine degradation	15 (0.74%)	88 (0.42%)	0.0197789	0.0797536	ko00280
32	MKVSIn-0h	Flavonoid biosynthesis	31 (1.53%)	222 (1.05%)	0.0216248	0.0830901	ko00941
33	MKVSIn-0h	Citrate cycle (TCA cycle)	18 (0.89%)	113 (0.53%)	0.0219358	0.0830901	ko00020
34	MKVSIn-0h	Phenylalanine, tyrosine and tryptophan biosynthesis	17 (0.84%)	106 (0.5%)	0.0239594	0.0867992	ko00400
35	MKVSIn-0h	Plant hormone signal transduction	135 (6.66%)	1195 (5.65%)	0.0243038	0.0867992	ko04075
36	MKVSIn-0h	Limonene and pinene degradation	29 (1.43%)	211 (1%)	0.0308804	0.107223	ko00903
37	MKVSIn-0h	Isoquinoline alkaloid biosynthesis	8 (0.39%)	42 (0.2%)	0.0438091	0.148004	ko00950
38	MKVSIn-0h	Glycerolipid metabolism	16 (0.79%)	107 (0.51%)	0.0489973	0.161175	ko00561
39	MKVSIn-0h	Valine, leucine and isoleucine biosynthesis	9 (0.44%)	52 (0.25%)	0.0574262	0.184058	ko00290
40	MKVSIn-0h	Propanoate metabolism	13 (0.64%)	85 (0.4%)	0.0612796	0.191499	ko00640
41	MKVSIn-0h	Ascorbate and aldarate metabolism	18 (0.89%)	128 (0.61%)	0.0637733	0.194431	ko00053
42	MKVSIn-0h	Inositol phosphate metabolism	19 (0.94%)	142 (0.67%)	0.0861192	0.256021	ko00562
43	MKVSIn-0h	Sesquiterpenoid and triterpenoid biosynthesis	13 (0.64%)	90 (0.43%)	0.0880713	0.256021	ko00909
44	MKVSIn-0h	Pentose phosphate pathway	14 (0.69%)	99 (0.47%)	0.0904299	0.256903	ko00030
45	MKVSIn-0h	Synthesis and degradation of ketone bodies	3 (0.15%)	12 (0.06%)	0.100683	0.277395	ko00072
46	MKVSIn-0h	Brassinosteroid biosynthesis	8 (0.39%)	50 (0.24%)	0.102082	0.277395	ko00905
47	MKVSIn-0h	beta-Alanine metabolism	10 (0.49%)	69 (0.33%)	0.121933	0.324289	ko00410
48	MKVSIn-0h	Isoflavonoid biosynthesis	8 (0.39%)	54 (0.26%)	0.142234	0.370402	ko00943
49	MKVSIn-0h	Histidine metabolism	6 (0.3%)	38 (0.18%)	0.152248	0.371234	ko00340
50	MKVSIn-0h	One carbon pool by folate	6 (0.3%)	38 (0.18%)	0.152248	0.371234	ko00670

## Sheet: Top-20
Pathway	MKVS0.25hpi	MKVS0.5hpi	MKVS1hpi	MKVS2hpi	MKVS4hpi	MKVS8hpi	MKVS12hpi	MKVS24hpi
ABC transporters	0.0178			0.0139	0.0137			0.0179
Alanine, aspartate and glutamate metabolism	0.0113		0.0129
alpha-Linolenic acid metabolism	0.0117			0.0111	0.0115			0.0129
Anthocyanin biosynthesis	0.0026
Arginine and proline metabolism					0.0111
Ascorbate and aldarate metabolism						0.0114
Benzoxazinoid biosynthesis								0.0085
beta-Alanine metabolism		0.0072
Biosynthesis of secondary metabolites	0.1742	0.1644	0.1731	0.1516		0.1849	0.1656	0.1927
Carbon fixation in photosynthetic organisms						0.0108	0.011
Carotenoid biosynthesis	0.0199	0.0155	0.0195		0.0146	0.0194
Circadian rhythm - plant	0.0273	0.0224	0.0237	0.0179	0.0181	0.0217	0.0207	0.0254
Cutin, suberine and wax biosynthesis	0.0121	0.0112						0.0125
Cyanoamino acid metabolism	0.0126					0.0114		0.0144
Cysteine and methionine metabolism			0.0178				0.0145	0.0189
Flavone and flavonol biosynthesis		0.0087			0.0084
Flavonoid biosynthesis	0.0195	0.0199	0.0188	0.0171	0.0142	0.0189	0.0197	0.0219
Galactose metabolism				0.0091
Glucosinolate biosynthesis		0.0061	0.0073		0.0057	0.0072
Glutathione metabolism	0.016	0.0148		0.0131			0.0155	0.0179
Glycerophospholipid metabolism					0.0146
Glycine, serine and threonine metabolism						0.0108	0.0103
Glycosphingolipid biosynthesis - ganglio series				0.0032
Glyoxylate and dicarboxylate metabolism						0.0114	0.0131	0.0144
Indole alkaloid biosynthesis		0.0043
Isoflavonoid biosynthesis		0.0051
Isoquinoline alkaloid biosynthesis			0.0056
Limonene and pinene degradation	0.0182	0.0188	0.0195	0.0191	0.0172		0.0155	0.0204
Lysine degradation		0.0069		0.0064
Metabolic pathways	0.2548		0.2719			0.286	0.2635	0.2849
Nitrogen metabolism			0.0101
Pentose and glucuronate interconversions						0.018
Phenylalanine metabolism	0.0147	0.0238	0.0164	0.0159	0.0137	0.0167	0.0186	0.0209
Phenylalanine, tyrosine and tryptophan biosynthesis	0.01						0.0103
Phenylpropanoid biosynthesis	0.0316	0.0376	0.0247	0.0286	0.0243	0.0314	0.0362	0.0374
Phosphatidylinositol signaling system			0.0136	0.0143
Photosynthesis						0.0142	0.0107
Photosynthesis - antenna proteins					0.0035	0.005	0.0069	0.005
Plant hormone signal transduction	0.0728			0.081			0.0735
Plant-pathogen interaction	0.0988		0.0839	0.1171	0.1004	0.0761	0.1052	0.1016
Porphyrin and chlorophyll metabolism						0.0117
Purine metabolism					0.0243
Pyrimidine metabolism					0.0239
Ribosome		0.0661
RNA polymerase				0.0111	0.0159
Sesquiterpenoid and triterpenoid biosynthesis		0.0076
Starch and sucrose metabolism				0.0314		0.0364	0.031
Stilbenoid, diarylheptanoid and gingerol biosynthesis	0.023	0.0249	0.0216	0.0242	0.0195		0.0221	0.0264
Sulfur metabolism			0.0073
Tropane, piperidine and pyridine alkaloid biosynthesis		0.0065	0.0087	0.0064	0.0066
Tryptophan metabolism	0.0143	0.0163	0.0157	0.0143	0.0115	0.0125		0.0149
Ubiquinone and other terpenoid-quinone biosynthesis			0.0084				0.0079	0.0095
