# Supplementary material for: The dynamic transcriptome and metabolomics profiling in Verticillium dahliae inoculated Arabidopsis thaliana
Source: Sci Rep. 2018 Oct 18;8:15404. doi: 10.1038/s41598-018-33743-x (PMC6193927; doi:10.1038/s41598-018-33743-x)
Supplement: Supplementary file 4 — Dataset 4 [file 41598_2018_33743_MOESM4_ESM.xlsx]

## Sheet: TFCodingGene.xls
Gene ID	TF family	Included Domain	Excluded Domain	Time
AT3G55770.2	LIM	LIM	-	CKVS0hpi
AT5G62470.1	MYB-related	Myb_DNA-binding	ARID,G2-like,Response_reg,SNF2_N,trihelix	CKVS0hpi
AT5G62470.1	MYB	Myb_DNA-binding	ARID,Response_reg,SNF2_N	CKVS0hpi
AT1G25470.2	AP2-EREBP	AP2	-	CKVS0hpi
AT3G26744.4	bHLH	HLH	-	CKVS0hpi
AT1G20640.2	RWP-RK	RWP-RK	-	CKVS0hpi
AT2G32460.1	MYB-related	Myb_DNA-binding	ARID,G2-like,Response_reg,SNF2_N,trihelix	CKVS0hpi
AT2G32460.1	MYB	Myb_DNA-binding	ARID,Response_reg,SNF2_N	CKVS0hpi
AT2G01940.2	C2H2	zf-C2H2	PHD	CKVS0hpi
AT4G24470.2	C2C2-GATA	GATA	-	CKVS0hpi
AT1G79580.2	NAC	NAM	-	CKVS0hpi
AT1G56160.1	MYB-related	Myb_DNA-binding	ARID,G2-like,Response_reg,SNF2_N,trihelix	CKVS0hpi
AT1G56160.1	MYB	Myb_DNA-binding	ARID,Response_reg,SNF2_N	CKVS0hpi
AT2G46530.3	ARF	Auxin_resp	-	CKVS0hpi
AT3G57800.1	bHLH	HLH	-	CKVS0hpi
AT1G19790.2	SRS	DUF702	-	CKVS0hpi
AT1G64100.2	NAC	NAM	-	CKVS0hpi
AT3G17860.2	Tify	tify	GATA	CKVS0hpi
AT5G65130.1	AP2-EREBP	AP2	-	CKVS0hpi
AT3G19860.2	bHLH	HLH	-	CKVS0hpi
AT5G63260.2	C3H	zf-CCCH	PHD,SNF2_N,zf-C2H2	CKVS0hpi
AT3G13540.1	MYB-related	Myb_DNA-binding	ARID,G2-like,Response_reg,SNF2_N,trihelix	CKVS0hpi
AT3G13540.1	MYB	Myb_DNA-binding	ARID,Response_reg,SNF2_N	CKVS0hpi
AT4G29930.4	bHLH	HLH	-	CKVS0hpi
AT4G11070.1	WRKY	WRKY	-	CKVS0hpi
AT3G13810.3	C2H2	zf-C2H2	PHD	CKVS0hpi
AT4G01460.1	bHLH	HLH	-	CKVS0hpi
AT5G23000.1	MYB-related	Myb_DNA-binding	ARID,G2-like,Response_reg,SNF2_N,trihelix	CKVS0hpi
AT5G23000.1	MYB	Myb_DNA-binding	ARID,Response_reg,SNF2_N	CKVS0hpi
AT5G09330.3	NAC	NAM	-	CKVS0hpi
AT3G51910.1	HSF	HSF_DNA-bind	-	CKVS0hpi
AT5G50820.1	NAC	NAM	-	CKVS0hpi
AT1G02340.1	bHLH	HLH	-	CKVS0hpi
AT1G27360.1	SBP	SBP	-	CKVS0hpi
AT2G26150.1	HSF	HSF_DNA-bind	-	CKVS0hpi
AT5G51990.1	AP2-EREBP	AP2	-	CKVS0hpi
AT3G18100.3	MYB	Myb_DNA-binding	ARID,Response_reg,SNF2_N	CKVS0hpi
AT3G18100.3	Trihelix	trihelix	-	CKVS0hpi
AT3G61850.3	C2C2-Dof	zf-Dof	-	CKVS0hpi
AT3G46080.1	C2H2	zf-C2H2	PHD	CKVS0hpi
AT1G14440.2	zf-HD	ZF-HD_dimer	-	CKVS0hpi
AT5G67190.1	AP2-EREBP	AP2	-	CKVS0hpi
AT5G01380.1	MYB	Myb_DNA-binding	ARID,Response_reg,SNF2_N	CKVS0hpi
AT5G01380.1	Trihelix	trihelix	-	CKVS0hpi
AT5G56840.1	MYB-related	Myb_DNA-binding	ARID,G2-like,Response_reg,SNF2_N,trihelix	CKVS0hpi
AT5G56840.1	MYB	Myb_DNA-binding	ARID,Response_reg,SNF2_N	CKVS0hpi
AT1G68550.2	AP2-EREBP	AP2	-	CKVS0hpi
AT3G23250.2	MYB-related	Myb_DNA-binding	ARID,G2-like,Response_reg,SNF2_N,trihelix	CKVS0hpi
AT3G23250.2	MYB	Myb_DNA-binding	ARID,Response_reg,SNF2_N	CKVS0hpi
AT1G26945.1	bHLH	HLH	-	CKVS0hpi
AT2G42380.2	bZIP	bZIP_1,bZIP_2,bZIP_Maf	HLH	CKVS0hpi
AT3G09370.2	MYB-related	Myb_DNA-binding	ARID,G2-like,Response_reg,SNF2_N,trihelix	CKVS0hpi
AT3G09370.2	MYB	Myb_DNA-binding	ARID,Response_reg,SNF2_N	CKVS0hpi
AT5G25190.1	AP2-EREBP	AP2	-	CKVS0hpi
AT3G58120.1	bZIP	bZIP_1,bZIP_2,bZIP_Maf	HLH	CKVS0hpi
AT3G53600.1	C2H2	zf-C2H2	PHD	CKVS0hpi
AT1G53170.1	AP2-EREBP	AP2	-	CKVS0hpi
AT1G71030.1	MYB-related	Myb_DNA-binding	ARID,G2-like,Response_reg,SNF2_N,trihelix	CKVS0hpi
AT1G71030.1	MYB	Myb_DNA-binding	ARID,Response_reg,SNF2_N	CKVS0hpi
AT5G52660.2	MYB-related	Myb_DNA-binding	ARID,G2-like,Response_reg,SNF2_N,trihelix	CKVS0hpi
AT5G52660.2	MYB	Myb_DNA-binding	ARID,Response_reg,SNF2_N	CKVS0hpi
AT3G46070.1	C2H2	zf-C2H2	PHD	CKVS0hpi
AT5G46690.1	bHLH	HLH	-	CKVS0hpi
AT3G58710.2	WRKY	WRKY	-	CKVS0hpi
AT1G19210.1	AP2-EREBP	AP2	-	CKVS0hpi
AT2G46400.1	WRKY	WRKY	-	CKVS0hpi
AT1G63100.1	GRAS	GRAS	-	CKVS0hpi
AT3G50260.1	AP2-EREBP	AP2	-	CKVS0hpi
AT1G19350.6	BES1	DUF822	-	CKVS0hpi
AT5G16540.1	C3H	zf-CCCH	PHD,SNF2_N,zf-C2H2	CKVS0hpi
AT4G26640.1	WRKY	WRKY	-	CKVS0hpi
AT4G36990.1	HSF	HSF_DNA-bind	-	CKVS0hpi
AT4G36988.1	HSF	HSF_DNA-bind	-	CKVS0hpi
AT1G73870.1	C2C2-CO-like	CCT,zf-B_box	GATA,PLATZ	CKVS0hpi
AT2G16720.1	MYB-related	Myb_DNA-binding	ARID,G2-like,Response_reg,SNF2_N,trihelix	CKVS0hpi
AT2G16720.1	MYB	Myb_DNA-binding	ARID,Response_reg,SNF2_N	CKVS0hpi
AT2G26150.2	HSF	HSF_DNA-bind	-	CKVS0hpi
AT5G09410.1	CAMTA	CG-1,IQ	-	CKVS0hpi
AT5G09410.1	TIG	TIG	-	CKVS0hpi
AT1G18330.1	MYB-related	Myb_DNA-binding	ARID,G2-like,Response_reg,SNF2_N,trihelix	CKVS0hpi
AT1G18330.1	MYB	Myb_DNA-binding	ARID,Response_reg,SNF2_N	CKVS0hpi
AT2G38250.1	Trihelix	trihelix	-	CKVS0hpi
AT5G18270.1	NAC	NAM	-	CKVS0hpi
AT5G62430.1	C2C2-Dof	zf-Dof	-	CKVS0hpi
AT5G08130.2	bHLH	HLH	-	CKVS0hpi
AT3G46130.1	MYB-related	Myb_DNA-binding	ARID,G2-like,Response_reg,SNF2_N,trihelix	CKVS0hpi
AT3G46130.1	MYB	Myb_DNA-binding	ARID,Response_reg,SNF2_N	CKVS0hpi
AT5G67110.2	bHLH	HLH	-	CKVS0hpi
AT1G72360.1	AP2-EREBP	AP2	-	CKVS0hpi
AT3G15030.2	TCP	TCP	-	CKVS0hpi
AT3G54350.2	FHA	FHA	-	CKVS0hpi
AT2G20180.1	bHLH	HLH	-	CKVS0hpi
AT4G20970.1	bHLH	HLH	-	CKVS0hpi
AT3G25890.2	AP2-EREBP	AP2	-	CKVS0hpi
AT1G70700.2	Tify	tify	GATA	CKVS0hpi
AT1G63030.1	AP2-EREBP	AP2	-	CKVS0hpi
AT4G28790.1	bHLH	HLH	-	CKVS0hpi
AT3G02550.1	LOB	DUF260	-	CKVS0hpi
AT2G40200.1	bHLH	HLH	-	CKVS0hpi
AT5G58010.1	bHLH	HLH	-	CKVS0hpi
AT1G62975.1	bHLH	HLH	-	CKVS0hpi
AT2G03710.2	MADS	SRF-TF	-	CKVS0hpi
AT1G74080.1	MYB-related	Myb_DNA-binding	ARID,G2-like,Response_reg,SNF2_N,trihelix	CKVS0hpi
AT1G74080.1	MYB	Myb_DNA-binding	ARID,Response_reg,SNF2_N	CKVS0hpi
AT1G06160.1	AP2-EREBP	AP2	-	CKVS0hpi
AT5G45050.2	WRKY	WRKY	-	CKVS0hpi
AT2G27110.1	FAR1	FAR1	-	CKVS0hpi
AT5G62000.1	ARF	Auxin_resp	-	CKVS0hpi
AT1G30210.1	TCP	TCP	-	CKVS0hpi
AT4G00390.1	GeBP	DUF573	-	CKVS0hpi
AT4G37540.1	LOB	DUF260	-	CKVS0hpi
AT1G70700.1	Tify	tify	GATA	CKVS0hpi
AT3G17860.1	Tify	tify	GATA	CKVS0hpi
AT3G46130.2	MYB-related	Myb_DNA-binding	ARID,G2-like,Response_reg,SNF2_N,trihelix	CKVS0hpi
AT3G46130.2	MYB	Myb_DNA-binding	ARID,Response_reg,SNF2_N	CKVS0hpi
AT5G67480.1	TAZ	zf-TAZ	PHD	CKVS0hpi
AT1G32870.1	NAC	NAM	-	CKVS0hpi
AT3G11280.1	MYB-related	Myb_DNA-binding	ARID,G2-like,Response_reg,SNF2_N,trihelix	CKVS0hpi
AT3G11280.1	MYB	Myb_DNA-binding	ARID,Response_reg,SNF2_N	CKVS0hpi
AT5G20730.1	ARF	Auxin_resp	-	CKVS0hpi
AT1G72740.1	MYB-related	Myb_DNA-binding	ARID,G2-like,Response_reg,SNF2_N,trihelix	CKVS0hpi
AT1G72740.1	MYB	Myb_DNA-binding	ARID,Response_reg,SNF2_N	CKVS0hpi
AT3G55770.2	LIM	LIM	-	CKVS1hpi
AT4G34530.1	bHLH	HLH	-	CKVS1hpi
AT5G62470.1	MYB-related	Myb_DNA-binding	ARID,G2-like,Response_reg,SNF2_N,trihelix	CKVS1hpi
AT5G62470.1	MYB	Myb_DNA-binding	ARID,Response_reg,SNF2_N	CKVS1hpi
AT4G02590.3	bHLH	HLH	-	CKVS1hpi
AT3G53440.2	MYB-related	Myb_DNA-binding	ARID,G2-like,Response_reg,SNF2_N,trihelix	CKVS1hpi
AT3G53440.2	MYB	Myb_DNA-binding	ARID,Response_reg,SNF2_N	CKVS1hpi
AT5G62165.3	MADS	SRF-TF	-	CKVS1hpi
AT4G24470.2	C2C2-GATA	GATA	-	CKVS1hpi
AT3G26744.4	bHLH	HLH	-	CKVS1hpi
AT1G03840.2	C2H2	zf-C2H2	PHD	CKVS1hpi
AT1G63650.2	bHLH	HLH	-	CKVS1hpi
AT2G01940.2	C2H2	zf-C2H2	PHD	CKVS1hpi
AT1G79580.2	NAC	NAM	-	CKVS1hpi
AT3G11200.2	Alfin-like	Alfin-like	DDT,Homeobox,JmjC,JmjN	CKVS1hpi
AT1G34180.2	NAC	NAM	-	CKVS1hpi
AT1G29560.2	C3H	zf-CCCH	PHD,SNF2_N,zf-C2H2	CKVS1hpi
AT3G17860.2	Tify	tify	GATA	CKVS1hpi
AT3G63350.1	HSF	HSF_DNA-bind	-	CKVS1hpi
AT4G13040.2	AP2-EREBP	AP2	-	CKVS1hpi
AT5G02470.1	E2F-DP	E2F_TDP	-	CKVS1hpi
AT5G63260.2	C3H	zf-CCCH	PHD,SNF2_N,zf-C2H2	CKVS1hpi
AT5G35770.1	SAP	STER_AP	-	CKVS1hpi
AT4G25560.1	MYB-related	Myb_DNA-binding	ARID,G2-like,Response_reg,SNF2_N,trihelix	CKVS1hpi
AT4G25560.1	MYB	Myb_DNA-binding	ARID,Response_reg,SNF2_N	CKVS1hpi
AT3G19860.2	bHLH	HLH	-	CKVS1hpi
AT3G61850.3	C2C2-Dof	zf-Dof	-	CKVS1hpi
AT4G29930.2	bHLH	HLH	-	CKVS1hpi
AT3G58710.2	WRKY	WRKY	-	CKVS1hpi
AT3G51910.1	HSF	HSF_DNA-bind	-	CKVS1hpi
AT5G09330.3	NAC	NAM	-	CKVS1hpi
AT2G30340.1	LOB	DUF260	-	CKVS1hpi
AT5G52660.2	MYB-related	Myb_DNA-binding	ARID,G2-like,Response_reg,SNF2_N,trihelix	CKVS1hpi
AT5G52660.2	MYB	Myb_DNA-binding	ARID,Response_reg,SNF2_N	CKVS1hpi
AT5G18240.1	MYB	Myb_DNA-binding	ARID,Response_reg,SNF2_N	CKVS1hpi
AT5G18240.1	G2-like	G2-like	Response_reg	CKVS1hpi
AT5G17430.1	AP2-EREBP	AP2	-	CKVS1hpi
AT1G19350.6	BES1	DUF822	-	CKVS1hpi
AT1G26260.3	bHLH	HLH	-	CKVS1hpi
AT5G65060.2	MADS	SRF-TF	-	CKVS1hpi
AT4G29930.1	bHLH	HLH	-	CKVS1hpi
AT3G58780.3	MADS	SRF-TF	-	CKVS1hpi
AT5G10510.1	AP2-EREBP	AP2	-	CKVS1hpi
AT2G40750.1	WRKY	WRKY	-	CKVS1hpi
AT5G59570.1	MYB	Myb_DNA-binding	ARID,Response_reg,SNF2_N	CKVS1hpi
AT5G59570.1	G2-like	G2-like	Response_reg	CKVS1hpi
AT2G46410.1	MYB-related	Myb_DNA-binding	ARID,G2-like,Response_reg,SNF2_N,trihelix	CKVS1hpi
AT2G46410.1	MYB	Myb_DNA-binding	ARID,Response_reg,SNF2_N	CKVS1hpi
AT5G44210.1	AP2-EREBP	AP2	-	CKVS1hpi
AT1G18400.1	bHLH	HLH	-	CKVS1hpi
AT5G12330.2	SRS	DUF702	-	CKVS1hpi
AT2G18350.1	zf-HD	ZF-HD_dimer	-	CKVS1hpi
AT1G18330.1	MYB-related	Myb_DNA-binding	ARID,G2-like,Response_reg,SNF2_N,trihelix	CKVS1hpi
AT1G18330.1	MYB	Myb_DNA-binding	ARID,Response_reg,SNF2_N	CKVS1hpi
AT1G62975.1	bHLH	HLH	-	CKVS1hpi
AT3G55770.6	LIM	LIM	-	CKVS1hpi
AT1G72210.1	bHLH	HLH	-	CKVS1hpi
AT3G60490.1	AP2-EREBP	AP2	-	CKVS1hpi
AT1G70700.2	Tify	tify	GATA	CKVS1hpi
AT3G23250.2	MYB-related	Myb_DNA-binding	ARID,G2-like,Response_reg,SNF2_N,trihelix	CKVS1hpi
AT3G23250.2	MYB	Myb_DNA-binding	ARID,Response_reg,SNF2_N	CKVS1hpi
AT1G44830.1	AP2-EREBP	AP2	-	CKVS1hpi
AT2G22760.1	bHLH	HLH	-	CKVS1hpi
AT5G09410.1	CAMTA	CG-1,IQ	-	CKVS1hpi
AT5G09410.1	TIG	TIG	-	CKVS1hpi
AT2G45460.1	FHA	FHA	-	CKVS1hpi
AT2G22630.1	MADS	SRF-TF	-	CKVS1hpi
AT2G46270.1	bZIP	bZIP_1,bZIP_2,bZIP_Maf	HLH	CKVS1hpi
AT2G26150.1	HSF	HSF_DNA-bind	-	CKVS1hpi
AT3G09370.2	MYB-related	Myb_DNA-binding	ARID,G2-like,Response_reg,SNF2_N,trihelix	CKVS1hpi
AT3G09370.2	MYB	Myb_DNA-binding	ARID,Response_reg,SNF2_N	CKVS1hpi
AT5G25830.1	C2C2-GATA	GATA	-	CKVS1hpi
AT5G10510.3	AP2-EREBP	AP2	-	CKVS1hpi
AT2G40970.1	MYB	Myb_DNA-binding	ARID,Response_reg,SNF2_N	CKVS1hpi
AT2G40970.1	G2-like	G2-like	Response_reg	CKVS1hpi
AT5G01380.1	MYB	Myb_DNA-binding	ARID,Response_reg,SNF2_N	CKVS1hpi
AT5G01380.1	Trihelix	trihelix	-	CKVS1hpi
AT1G34370.3	C2H2	zf-C2H2	PHD	CKVS1hpi
AT1G72050.2	C2H2	zf-C2H2	PHD	CKVS1hpi
AT1G75490.1	AP2-EREBP	AP2	-	CKVS1hpi
AT1G28050.1	C2C2-CO-like	CCT,zf-B_box	GATA,PLATZ	CKVS1hpi
AT4G32800.1	AP2-EREBP	AP2	-	CKVS1hpi
AT4G34540.1	bHLH	HLH	-	CKVS1hpi
AT2G22300.2	CAMTA	CG-1,IQ	-	CKVS1hpi
AT2G22300.2	TIG	TIG	-	CKVS1hpi
AT1G61660.3	bHLH	HLH	-	CKVS1hpi
AT1G27360.1	SBP	SBP	-	CKVS1hpi
AT1G01060.3	MYB-related	Myb_DNA-binding	ARID,G2-like,Response_reg,SNF2_N,trihelix	CKVS1hpi
AT1G01060.3	MYB	Myb_DNA-binding	ARID,Response_reg,SNF2_N	CKVS1hpi
AT3G15030.2	TCP	TCP	-	CKVS1hpi
AT1G63650.3	bHLH	HLH	-	CKVS1hpi
AT3G54350.2	FHA	FHA	-	CKVS1hpi
AT2G20180.1	bHLH	HLH	-	CKVS1hpi
AT2G17150.2	RWP-RK	RWP-RK	-	CKVS1hpi
AT4G12020.3	WRKY	WRKY	-	CKVS1hpi
AT5G18830.3	SBP	SBP	-	CKVS1hpi
AT3G44350.2	NAC	NAM	-	CKVS1hpi
AT1G01520.1	MYB-related	Myb_DNA-binding	ARID,G2-like,Response_reg,SNF2_N,trihelix	CKVS1hpi
AT1G01520.1	MYB	Myb_DNA-binding	ARID,Response_reg,SNF2_N	CKVS1hpi
AT1G06160.1	AP2-EREBP	AP2	-	CKVS1hpi
AT5G50915.2	bHLH	HLH	-	CKVS1hpi
AT3G25790.1	MYB	Myb_DNA-binding	ARID,Response_reg,SNF2_N	CKVS1hpi
AT3G25790.1	G2-like	G2-like	Response_reg	CKVS1hpi
AT3G46130.2	MYB-related	Myb_DNA-binding	ARID,G2-like,Response_reg,SNF2_N,trihelix	CKVS1hpi
AT3G46130.2	MYB	Myb_DNA-binding	ARID,Response_reg,SNF2_N	CKVS1hpi
AT3G02380.1	C2C2-CO-like	CCT,zf-B_box	GATA,PLATZ	CKVS1hpi
AT2G46830.1	MYB-related	Myb_DNA-binding	ARID,G2-like,Response_reg,SNF2_N,trihelix	CKVS1hpi
AT2G46830.1	MYB	Myb_DNA-binding	ARID,Response_reg,SNF2_N	CKVS1hpi
AT2G02450.2	NAC	NAM	-	CKVS1hpi
AT5G15830.1	bZIP	bZIP_1,bZIP_2,bZIP_Maf	HLH	CKVS1hpi
AT3G19580.2	C2H2	zf-C2H2	PHD	CKVS1hpi
AT2G25000.1	WRKY	WRKY	-	CKVS1hpi
AT1G08810.1	MYB-related	Myb_DNA-binding	ARID,G2-like,Response_reg,SNF2_N,trihelix	CKVS1hpi
AT1G08810.1	MYB	Myb_DNA-binding	ARID,Response_reg,SNF2_N	CKVS1hpi
AT3G59060.2	bHLH	HLH	-	CKVS1hpi
AT2G17040.1	NAC	NAM	-	CKVS1hpi
AT5G59430.2	MYB-related	Myb_DNA-binding	ARID,G2-like,Response_reg,SNF2_N,trihelix	CKVS1hpi
AT5G59430.2	MYB	Myb_DNA-binding	ARID,Response_reg,SNF2_N	CKVS1hpi
AT4G28790.1	bHLH	HLH	-	CKVS1hpi
AT1G53160.1	SBP	SBP	-	CKVS1hpi
AT3G15030.1	TCP	TCP	-	CKVS1hpi
AT2G24700.1	ABI3VP1	B3	AP2,Auxin_resp	CKVS1hpi
AT4G00390.1	GeBP	DUF573	-	CKVS1hpi
AT2G27110.1	FAR1	FAR1	-	CKVS1hpi
AT4G37540.1	LOB	DUF260	-	CKVS1hpi
AT1G49010.1	MYB-related	Myb_DNA-binding	ARID,G2-like,Response_reg,SNF2_N,trihelix	CKVS1hpi
AT1G49010.1	MYB	Myb_DNA-binding	ARID,Response_reg,SNF2_N	CKVS1hpi
AT1G12860.1	bHLH	HLH	-	CKVS1hpi
AT2G31070.1	TCP	TCP	-	CKVS1hpi
AT3G51950.2	C3H	zf-CCCH	PHD,SNF2_N,zf-C2H2	CKVS1hpi
AT5G66350.1	SRS	DUF702	-	CKVS1hpi
AT5G50915.1	bHLH	HLH	-	CKVS1hpi
AT4G31650.1	ABI3VP1	B3	AP2,Auxin_resp	CKVS1hpi
AT3G26744.2	bHLH	HLH	-	CKVS1hpi
AT2G03710.2	MADS	SRF-TF	-	CKVS1hpi
AT1G73870.1	C2C2-CO-like	CCT,zf-B_box	GATA,PLATZ	CKVS1hpi
AT3G53310.1	ABI3VP1	B3	AP2,Auxin_resp	CKVS1hpi
AT5G49300.1	C2C2-GATA	GATA	-	CKVS1hpi
AT4G17570.1	C2C2-GATA	GATA	-	CKVS1hpi
AT5G61420.1	MYB-related	Myb_DNA-binding	ARID,G2-like,Response_reg,SNF2_N,trihelix	CKVS1hpi
AT5G61420.1	MYB	Myb_DNA-binding	ARID,Response_reg,SNF2_N	CKVS1hpi
AT2G02070.1	C2H2	zf-C2H2	PHD	CKVS1hpi
AT5G13730.1	Sigma70-like	Sigma70_r2,Sigma70_r3,Sigma70_r4	-	CKVS1hpi
AT3G54390.1	Trihelix	trihelix	-	CKVS1hpi
AT4G35270.1	RWP-RK	RWP-RK	-	CKVS1hpi
AT4G34430.3	MYB-related	Myb_DNA-binding	ARID,G2-like,Response_reg,SNF2_N,trihelix	CKVS1hpi
AT4G34430.3	MYB	Myb_DNA-binding	ARID,Response_reg,SNF2_N	CKVS1hpi
AT1G35560.1	TCP	TCP	-	CKVS1hpi
AT5G63420.1	Trihelix	trihelix	-	CKVS1hpi
AT2G23290.1	MYB-related	Myb_DNA-binding	ARID,G2-like,Response_reg,SNF2_N,trihelix	CKVS1hpi
AT2G23290.1	MYB	Myb_DNA-binding	ARID,Response_reg,SNF2_N	CKVS1hpi
AT5G47220.1	AP2-EREBP	AP2	-	CKVS1hpi
AT4G14770.1	CPP	TCR	-	CKVS1hpi
AT2G40140.1	C3H	zf-CCCH	PHD,SNF2_N,zf-C2H2	CKVS1hpi
AT2G20180.2	bHLH	HLH	-	CKVS1hpi
AT4G34530.1	bHLH	HLH	-	CKVS2hpi
AT3G53440.2	MYB-related	Myb_DNA-binding	ARID,G2-like,Response_reg,SNF2_N,trihelix	CKVS2hpi
AT3G53440.2	MYB	Myb_DNA-binding	ARID,Response_reg,SNF2_N	CKVS2hpi
AT2G01940.2	C2H2	zf-C2H2	PHD	CKVS2hpi
AT1G63650.2	bHLH	HLH	-	CKVS2hpi
AT4G24470.2	C2C2-GATA	GATA	-	CKVS2hpi
AT2G46530.3	ARF	Auxin_resp	-	CKVS2hpi
AT1G79580.2	NAC	NAM	-	CKVS2hpi
AT1G09710.2	MYB-related	Myb_DNA-binding	ARID,G2-like,Response_reg,SNF2_N,trihelix	CKVS2hpi
AT1G09710.2	MYB	Myb_DNA-binding	ARID,Response_reg,SNF2_N	CKVS2hpi
AT5G19650.1	OFP	Ovate	-	CKVS2hpi
AT3G49950.1	GRAS	GRAS	-	CKVS2hpi
AT5G18240.2	MYB	Myb_DNA-binding	ARID,Response_reg,SNF2_N	CKVS2hpi
AT5G18240.2	G2-like	G2-like	Response_reg	CKVS2hpi
AT1G14440.2	zf-HD	ZF-HD_dimer	-	CKVS2hpi
AT5G46690.1	bHLH	HLH	-	CKVS2hpi
AT5G63260.2	C3H	zf-CCCH	PHD,SNF2_N,zf-C2H2	CKVS2hpi
AT3G18100.3	MYB	Myb_DNA-binding	ARID,Response_reg,SNF2_N	CKVS2hpi
AT3G18100.3	Trihelix	trihelix	-	CKVS2hpi
AT5G09330.3	NAC	NAM	-	CKVS2hpi
AT4G11140.1	AP2-EREBP	AP2	-	CKVS2hpi
AT3G57920.1	SBP	SBP	-	CKVS2hpi
AT5G06250.2	ABI3VP1	B3	AP2,Auxin_resp	CKVS2hpi
AT3G09370.2	MYB-related	Myb_DNA-binding	ARID,G2-like,Response_reg,SNF2_N,trihelix	CKVS2hpi
AT3G09370.2	MYB	Myb_DNA-binding	ARID,Response_reg,SNF2_N	CKVS2hpi
AT5G52660.2	MYB-related	Myb_DNA-binding	ARID,G2-like,Response_reg,SNF2_N,trihelix	CKVS2hpi
AT5G52660.2	MYB	Myb_DNA-binding	ARID,Response_reg,SNF2_N	CKVS2hpi
AT5G50820.1	NAC	NAM	-	CKVS2hpi
AT5G18240.1	MYB	Myb_DNA-binding	ARID,Response_reg,SNF2_N	CKVS2hpi
AT5G18240.1	G2-like	G2-like	Response_reg	CKVS2hpi
AT2G22200.1	AP2-EREBP	AP2	-	CKVS2hpi
AT3G17730.1	NAC	NAM	-	CKVS2hpi
AT3G55770.3	LIM	LIM	-	CKVS2hpi
AT1G68550.2	AP2-EREBP	AP2	-	CKVS2hpi
AT2G35700.1	AP2-EREBP	AP2	-	CKVS2hpi
AT3G13810.3	C2H2	zf-C2H2	PHD	CKVS2hpi
AT3G16870.1	C2C2-GATA	GATA	-	CKVS2hpi
AT5G53210.1	bHLH	HLH	-	CKVS2hpi
AT3G17860.2	Tify	tify	GATA	CKVS2hpi
AT3G24870.2	MYB-related	Myb_DNA-binding	ARID,G2-like,Response_reg,SNF2_N,trihelix	CKVS2hpi
AT3G24870.2	MYB	Myb_DNA-binding	ARID,Response_reg,SNF2_N	CKVS2hpi
AT5G03680.1	Trihelix	trihelix	-	CKVS2hpi
AT4G16750.1	AP2-EREBP	AP2	-	CKVS2hpi
AT3G57670.1	C2H2	zf-C2H2	PHD	CKVS2hpi
AT5G67110.1	bHLH	HLH	-	CKVS2hpi
AT5G44210.1	AP2-EREBP	AP2	-	CKVS2hpi
AT1G19350.6	BES1	DUF822	-	CKVS2hpi
AT3G59060.1	bHLH	HLH	-	CKVS2hpi
AT2G46310.1	AP2-EREBP	AP2	-	CKVS2hpi
AT3G01140.1	MYB-related	Myb_DNA-binding	ARID,G2-like,Response_reg,SNF2_N,trihelix	CKVS2hpi
AT3G01140.1	MYB	Myb_DNA-binding	ARID,Response_reg,SNF2_N	CKVS2hpi
AT3G61970.1	ABI3VP1	B3	AP2,Auxin_resp	CKVS2hpi
AT4G29930.1	bHLH	HLH	-	CKVS2hpi
AT5G46590.1	NAC	NAM	-	CKVS2hpi
AT3G25790.1	MYB	Myb_DNA-binding	ARID,Response_reg,SNF2_N	CKVS2hpi
AT3G25790.1	G2-like	G2-like	Response_reg	CKVS2hpi
AT3G50700.1	C2H2	zf-C2H2	PHD	CKVS2hpi
AT2G20180.2	bHLH	HLH	-	CKVS2hpi
AT4G27950.1	AP2-EREBP	AP2	-	CKVS2hpi
AT5G56780.1	HRT	HRT	-	CKVS2hpi
AT1G26945.1	bHLH	HLH	-	CKVS2hpi
AT4G38340.1	RWP-RK	RWP-RK	-	CKVS2hpi
AT2G24700.1	ABI3VP1	B3	AP2,Auxin_resp	CKVS2hpi
AT5G01840.1	OFP	Ovate	-	CKVS2hpi
AT3G54350.2	FHA	FHA	-	CKVS2hpi
AT4G26150.1	C2C2-GATA	GATA	-	CKVS2hpi
AT5G10510.1	AP2-EREBP	AP2	-	CKVS2hpi
AT1G77450.1	NAC	NAM	-	CKVS2hpi
AT3G59060.2	bHLH	HLH	-	CKVS2hpi
AT1G19350.4	BES1	DUF822	-	CKVS2hpi
AT1G63100.1	GRAS	GRAS	-	CKVS2hpi
AT1G72050.2	C2H2	zf-C2H2	PHD	CKVS2hpi
AT3G55770.6	LIM	LIM	-	CKVS2hpi
AT1G69690.1	TCP	TCP	-	CKVS2hpi
AT1G77570.1	HSF	HSF_DNA-bind	-	CKVS2hpi
AT3G58120.1	bZIP	bZIP_1,bZIP_2,bZIP_Maf	HLH	CKVS2hpi
AT1G23380.1	HB	Homeobox,KNOX1,KNOX2	-	CKVS2hpi
AT5G48150.2	GRAS	GRAS	-	CKVS2hpi
AT5G66770.1	GRAS	GRAS	-	CKVS2hpi
AT5G10510.3	AP2-EREBP	AP2	-	CKVS2hpi
AT2G03500.1	MYB	Myb_DNA-binding	ARID,Response_reg,SNF2_N	CKVS2hpi
AT2G03500.1	G2-like	G2-like	Response_reg	CKVS2hpi
AT3G48440.1	C3H	zf-CCCH	PHD,SNF2_N,zf-C2H2	CKVS2hpi
AT2G46590.1	C2C2-Dof	zf-Dof	-	CKVS2hpi
AT3G51950.2	C3H	zf-CCCH	PHD,SNF2_N,zf-C2H2	CKVS2hpi
AT5G60970.1	TCP	TCP	-	CKVS2hpi
AT3G19580.2	C2H2	zf-C2H2	PHD	CKVS2hpi
AT3G46070.1	C2H2	zf-C2H2	PHD	CKVS2hpi
AT3G46130.1	MYB-related	Myb_DNA-binding	ARID,G2-like,Response_reg,SNF2_N,trihelix	CKVS2hpi
AT3G46130.1	MYB	Myb_DNA-binding	ARID,Response_reg,SNF2_N	CKVS2hpi
AT1G47870.2	E2F-DP	E2F_TDP	-	CKVS2hpi
AT5G45050.2	WRKY	WRKY	-	CKVS2hpi
AT1G63650.1	bHLH	HLH	-	CKVS2hpi
AT5G02470.1	E2F-DP	E2F_TDP	-	CKVS2hpi
AT1G01060.3	MYB-related	Myb_DNA-binding	ARID,G2-like,Response_reg,SNF2_N,trihelix	CKVS2hpi
AT1G01060.3	MYB	Myb_DNA-binding	ARID,Response_reg,SNF2_N	CKVS2hpi
AT1G63650.3	bHLH	HLH	-	CKVS2hpi
AT2G20180.1	bHLH	HLH	-	CKVS2hpi
AT4G12020.3	WRKY	WRKY	-	CKVS2hpi
AT5G18830.3	SBP	SBP	-	CKVS2hpi
AT3G23230.1	AP2-EREBP	AP2	-	CKVS2hpi
AT1G12610.1	AP2-EREBP	AP2	-	CKVS2hpi
AT1G30135.1	Tify	tify	GATA	CKVS2hpi
AT3G46080.1	C2H2	zf-C2H2	PHD	CKVS2hpi
AT3G44350.2	NAC	NAM	-	CKVS2hpi
AT3G53600.1	C2H2	zf-C2H2	PHD	CKVS2hpi
AT3G15500.1	NAC	NAM	-	CKVS2hpi
AT2G22760.1	bHLH	HLH	-	CKVS2hpi
AT5G49620.1	MYB-related	Myb_DNA-binding	ARID,G2-like,Response_reg,SNF2_N,trihelix	CKVS2hpi
AT5G49620.1	MYB	Myb_DNA-binding	ARID,Response_reg,SNF2_N	CKVS2hpi
AT1G63030.1	AP2-EREBP	AP2	-	CKVS2hpi
AT2G26150.2	HSF	HSF_DNA-bind	-	CKVS2hpi
AT5G18270.1	NAC	NAM	-	CKVS2hpi
AT2G02450.1	NAC	NAM	-	CKVS2hpi
AT3G51910.1	HSF	HSF_DNA-bind	-	CKVS2hpi
AT2G26150.1	HSF	HSF_DNA-bind	-	CKVS2hpi
AT5G62165.2	MADS	SRF-TF	-	CKVS2hpi
AT2G17040.1	NAC	NAM	-	CKVS2hpi
AT1G33760.1	AP2-EREBP	AP2	-	CKVS2hpi
AT3G50260.1	AP2-EREBP	AP2	-	CKVS2hpi
AT1G71520.1	AP2-EREBP	AP2	-	CKVS2hpi
AT3G11020.1	AP2-EREBP	AP2	-	CKVS2hpi
AT2G46400.1	WRKY	WRKY	-	CKVS2hpi
AT5G66630.1	LIM	LIM	-	CKVS2hpi
AT5G47220.1	AP2-EREBP	AP2	-	CKVS2hpi
AT5G59570.1	MYB	Myb_DNA-binding	ARID,Response_reg,SNF2_N	CKVS2hpi
AT5G59570.1	G2-like	G2-like	Response_reg	CKVS2hpi
AT5G66620.1	LIM	LIM	-	CKVS2hpi
AT3G09370.1	MYB-related	Myb_DNA-binding	ARID,G2-like,Response_reg,SNF2_N,trihelix	CKVS2hpi
AT3G09370.1	MYB	Myb_DNA-binding	ARID,Response_reg,SNF2_N	CKVS2hpi
AT1G74950.1	Tify	tify	GATA	CKVS2hpi
AT2G40140.1	C3H	zf-CCCH	PHD,SNF2_N,zf-C2H2	CKVS2hpi
AT2G38250.1	Trihelix	trihelix	-	CKVS2hpi
AT5G24590.2	NAC	NAM	-	CKVS2hpi
AT5G24590.2	VOZ	VOZ	-	CKVS2hpi
AT4G34430.3	MYB-related	Myb_DNA-binding	ARID,G2-like,Response_reg,SNF2_N,trihelix	CKVS2hpi
AT4G34430.3	MYB	Myb_DNA-binding	ARID,Response_reg,SNF2_N	CKVS2hpi
AT2G44840.1	AP2-EREBP	AP2	-	CKVS2hpi
AT5G13730.1	Sigma70-like	Sigma70_r2,Sigma70_r3,Sigma70_r4	-	CKVS2hpi
AT4G23810.1	WRKY	WRKY	-	CKVS2hpi
AT5G49520.1	WRKY	WRKY	-	CKVS2hpi
AT1G18570.1	MYB-related	Myb_DNA-binding	ARID,G2-like,Response_reg,SNF2_N,trihelix	CKVS2hpi
AT1G18570.1	MYB	Myb_DNA-binding	ARID,Response_reg,SNF2_N	CKVS2hpi
AT5G50915.2	bHLH	HLH	-	CKVS2hpi
AT2G16720.1	MYB-related	Myb_DNA-binding	ARID,G2-like,Response_reg,SNF2_N,trihelix	CKVS2hpi
AT2G16720.1	MYB	Myb_DNA-binding	ARID,Response_reg,SNF2_N	CKVS2hpi
AT3G53310.1	ABI3VP1	B3	AP2,Auxin_resp	CKVS2hpi
AT4G00390.1	GeBP	DUF573	-	CKVS2hpi
AT5G02840.3	MYB-related	Myb_DNA-binding	ARID,G2-like,Response_reg,SNF2_N,trihelix	CKVS2hpi
AT5G02840.3	MYB	Myb_DNA-binding	ARID,Response_reg,SNF2_N	CKVS2hpi
AT3G15510.1	NAC	NAM	-	CKVS2hpi
AT4G01250.1	WRKY	WRKY	-	CKVS2hpi
AT5G62000.1	ARF	Auxin_resp	-	CKVS2hpi
AT5G03720.1	HSF	HSF_DNA-bind	-	CKVS2hpi
AT4G18170.1	WRKY	WRKY	-	CKVS2hpi
AT1G49950.1	MYB-related	Myb_DNA-binding	ARID,G2-like,Response_reg,SNF2_N,trihelix	CKVS2hpi
AT1G49950.1	MYB	Myb_DNA-binding	ARID,Response_reg,SNF2_N	CKVS2hpi
AT1G19000.1	MYB-related	Myb_DNA-binding	ARID,G2-like,Response_reg,SNF2_N,trihelix	CKVS2hpi
AT1G19000.1	MYB	Myb_DNA-binding	ARID,Response_reg,SNF2_N	CKVS2hpi
AT4G36900.1	AP2-EREBP	AP2	-	CKVS2hpi
AT1G36060.1	AP2-EREBP	AP2	-	CKVS2hpi
AT3G02550.1	LOB	DUF260	-	CKVS2hpi
AT1G32640.1	bHLH	HLH	-	CKVS2hpi
AT3G55770.2	LIM	LIM	-	CKVS4hpi
AT4G34530.1	bHLH	HLH	-	CKVS4hpi
AT3G26744.4	bHLH	HLH	-	CKVS4hpi
AT1G25470.2	AP2-EREBP	AP2	-	CKVS4hpi
AT4G24470.2	C2C2-GATA	GATA	-	CKVS4hpi
AT2G01940.2	C2H2	zf-C2H2	PHD	CKVS4hpi
AT2G46530.3	ARF	Auxin_resp	-	CKVS4hpi
AT5G62470.1	MYB-related	Myb_DNA-binding	ARID,G2-like,Response_reg,SNF2_N,trihelix	CKVS4hpi
AT5G62470.1	MYB	Myb_DNA-binding	ARID,Response_reg,SNF2_N	CKVS4hpi
AT1G23380.2	HB	Homeobox,KNOX1,KNOX2	-	CKVS4hpi
AT1G32700.2	PLATZ	PLATZ	-	CKVS4hpi
AT5G18240.2	MYB	Myb_DNA-binding	ARID,Response_reg,SNF2_N	CKVS4hpi
AT5G18240.2	G2-like	G2-like	Response_reg	CKVS4hpi
AT1G14440.2	zf-HD	ZF-HD_dimer	-	CKVS4hpi
AT3G19860.2	bHLH	HLH	-	CKVS4hpi
AT5G02470.1	E2F-DP	E2F_TDP	-	CKVS4hpi
AT1G19350.6	BES1	DUF822	-	CKVS4hpi
AT5G18240.1	MYB	Myb_DNA-binding	ARID,Response_reg,SNF2_N	CKVS4hpi
AT5G18240.1	G2-like	G2-like	Response_reg	CKVS4hpi
AT5G09330.3	NAC	NAM	-	CKVS4hpi
AT2G02740.2	PBF-2-like	Whirly	-	CKVS4hpi
AT1G73830.2	bHLH	HLH	-	CKVS4hpi
AT2G46310.1	AP2-EREBP	AP2	-	CKVS4hpi
AT4G20970.1	bHLH	HLH	-	CKVS4hpi
AT3G09370.2	MYB-related	Myb_DNA-binding	ARID,G2-like,Response_reg,SNF2_N,trihelix	CKVS4hpi
AT3G09370.2	MYB	Myb_DNA-binding	ARID,Response_reg,SNF2_N	CKVS4hpi
AT3G16870.1	C2C2-GATA	GATA	-	CKVS4hpi
AT3G54350.2	FHA	FHA	-	CKVS4hpi
AT5G46690.1	bHLH	HLH	-	CKVS4hpi
AT1G34370.3	C2H2	zf-C2H2	PHD	CKVS4hpi
AT3G61850.3	C2C2-Dof	zf-Dof	-	CKVS4hpi
AT1G77570.1	HSF	HSF_DNA-bind	-	CKVS4hpi
AT5G65060.2	MADS	SRF-TF	-	CKVS4hpi
AT4G11140.1	AP2-EREBP	AP2	-	CKVS4hpi
AT4G06746.1	AP2-EREBP	AP2	-	CKVS4hpi
AT1G74080.1	MYB-related	Myb_DNA-binding	ARID,G2-like,Response_reg,SNF2_N,trihelix	CKVS4hpi
AT1G74080.1	MYB	Myb_DNA-binding	ARID,Response_reg,SNF2_N	CKVS4hpi
AT1G26945.1	bHLH	HLH	-	CKVS4hpi
AT1G71030.1	MYB-related	Myb_DNA-binding	ARID,G2-like,Response_reg,SNF2_N,trihelix	CKVS4hpi
AT1G71030.1	MYB	Myb_DNA-binding	ARID,Response_reg,SNF2_N	CKVS4hpi
AT1G63040.1	AP2-EREBP	AP2	-	CKVS4hpi
AT5G67110.1	bHLH	HLH	-	CKVS4hpi
AT1G32870.1	NAC	NAM	-	CKVS4hpi
AT2G47890.1	C2C2-CO-like	CCT,zf-B_box	GATA,PLATZ	CKVS4hpi
AT3G23250.2	MYB-related	Myb_DNA-binding	ARID,G2-like,Response_reg,SNF2_N,trihelix	CKVS4hpi
AT3G23250.2	MYB	Myb_DNA-binding	ARID,Response_reg,SNF2_N	CKVS4hpi
AT4G27950.1	AP2-EREBP	AP2	-	CKVS4hpi
AT5G44210.1	AP2-EREBP	AP2	-	CKVS4hpi
AT2G18350.1	zf-HD	ZF-HD_dimer	-	CKVS4hpi
AT5G09410.1	CAMTA	CG-1,IQ	-	CKVS4hpi
AT5G09410.1	TIG	TIG	-	CKVS4hpi
AT3G50700.1	C2H2	zf-C2H2	PHD	CKVS4hpi
AT5G52830.1	WRKY	WRKY	-	CKVS4hpi
AT4G26640.1	WRKY	WRKY	-	CKVS4hpi
AT1G09530.1	bHLH	HLH	-	CKVS4hpi
AT1G68550.2	AP2-EREBP	AP2	-	CKVS4hpi
AT3G05380.5	MYB-related	Myb_DNA-binding	ARID,G2-like,Response_reg,SNF2_N,trihelix	CKVS4hpi
AT3G05380.5	MYB	Myb_DNA-binding	ARID,Response_reg,SNF2_N	CKVS4hpi
AT3G58120.1	bZIP	bZIP_1,bZIP_2,bZIP_Maf	HLH	CKVS4hpi
AT5G48150.2	GRAS	GRAS	-	CKVS4hpi
AT5G25190.1	AP2-EREBP	AP2	-	CKVS4hpi
AT2G20180.2	bHLH	HLH	-	CKVS4hpi
AT3G23230.1	AP2-EREBP	AP2	-	CKVS4hpi
AT5G63090.4	LOB	DUF260	-	CKVS4hpi
AT5G51910.1	TCP	TCP	-	CKVS4hpi
AT3G57230.2	MADS	SRF-TF	-	CKVS4hpi
AT1G27360.1	SBP	SBP	-	CKVS4hpi
AT3G18100.1	MYB	Myb_DNA-binding	ARID,Response_reg,SNF2_N	CKVS4hpi
AT3G18100.1	Trihelix	trihelix	-	CKVS4hpi
AT5G18830.3	SBP	SBP	-	CKVS4hpi
AT1G63030.1	AP2-EREBP	AP2	-	CKVS4hpi
AT1G12610.1	AP2-EREBP	AP2	-	CKVS4hpi
AT1G33760.1	AP2-EREBP	AP2	-	CKVS4hpi
AT3G44350.2	NAC	NAM	-	CKVS4hpi
AT1G61660.3	bHLH	HLH	-	CKVS4hpi
AT3G15500.1	NAC	NAM	-	CKVS4hpi
AT5G62000.1	ARF	Auxin_resp	-	CKVS4hpi
AT3G19580.2	C2H2	zf-C2H2	PHD	CKVS4hpi
AT1G49950.1	MYB-related	Myb_DNA-binding	ARID,G2-like,Response_reg,SNF2_N,trihelix	CKVS4hpi
AT1G49950.1	MYB	Myb_DNA-binding	ARID,Response_reg,SNF2_N	CKVS4hpi
AT1G30135.1	Tify	tify	GATA	CKVS4hpi
AT2G17040.1	NAC	NAM	-	CKVS4hpi
AT1G01520.1	MYB-related	Myb_DNA-binding	ARID,G2-like,Response_reg,SNF2_N,trihelix	CKVS4hpi
AT1G01520.1	MYB	Myb_DNA-binding	ARID,Response_reg,SNF2_N	CKVS4hpi
AT3G27970.1	C2H2	zf-C2H2	PHD	CKVS4hpi
AT4G38160.2	mTERF	mTERF	-	CKVS4hpi
AT2G26150.2	HSF	HSF_DNA-bind	-	CKVS4hpi
AT5G01380.1	MYB	Myb_DNA-binding	ARID,Response_reg,SNF2_N	CKVS4hpi
AT5G01380.1	Trihelix	trihelix	-	CKVS4hpi
AT5G66620.1	LIM	LIM	-	CKVS4hpi
AT5G50915.2	bHLH	HLH	-	CKVS4hpi
AT2G22300.2	CAMTA	CG-1,IQ	-	CKVS4hpi
AT2G22300.2	TIG	TIG	-	CKVS4hpi
AT3G46130.2	MYB-related	Myb_DNA-binding	ARID,G2-like,Response_reg,SNF2_N,trihelix	CKVS4hpi
AT3G46130.2	MYB	Myb_DNA-binding	ARID,Response_reg,SNF2_N	CKVS4hpi
AT1G16710.2	TAZ	zf-TAZ	PHD	CKVS4hpi
AT2G03710.2	MADS	SRF-TF	-	CKVS4hpi
AT2G46270.2	bZIP	bZIP_1,bZIP_2,bZIP_Maf	HLH	CKVS4hpi
AT5G45050.2	WRKY	WRKY	-	CKVS4hpi
AT2G46830.1	MYB-related	Myb_DNA-binding	ARID,G2-like,Response_reg,SNF2_N,trihelix	CKVS4hpi
AT2G46830.1	MYB	Myb_DNA-binding	ARID,Response_reg,SNF2_N	CKVS4hpi
AT5G13730.1	Sigma70-like	Sigma70_r2,Sigma70_r3,Sigma70_r4	-	CKVS4hpi
AT2G40140.1	C3H	zf-CCCH	PHD,SNF2_N,zf-C2H2	CKVS4hpi
AT2G44840.1	AP2-EREBP	AP2	-	CKVS4hpi
AT5G59430.2	MYB-related	Myb_DNA-binding	ARID,G2-like,Response_reg,SNF2_N,trihelix	CKVS4hpi
AT5G59430.2	MYB	Myb_DNA-binding	ARID,Response_reg,SNF2_N	CKVS4hpi
AT1G70700.1	Tify	tify	GATA	CKVS4hpi
AT2G46400.1	WRKY	WRKY	-	CKVS4hpi
AT3G02380.1	C2C2-CO-like	CCT,zf-B_box	GATA,PLATZ	CKVS4hpi
AT5G24590.2	NAC	NAM	-	CKVS4hpi
AT5G24590.2	VOZ	VOZ	-	CKVS4hpi
AT5G47220.1	AP2-EREBP	AP2	-	CKVS4hpi
AT1G74950.1	Tify	tify	GATA	CKVS4hpi
AT1G19000.1	MYB-related	Myb_DNA-binding	ARID,G2-like,Response_reg,SNF2_N,trihelix	CKVS4hpi
AT1G19000.1	MYB	Myb_DNA-binding	ARID,Response_reg,SNF2_N	CKVS4hpi
AT2G21530.1	FHA	FHA	-	CKVS4hpi
AT4G36900.1	AP2-EREBP	AP2	-	CKVS4hpi
AT5G49520.1	WRKY	WRKY	-	CKVS4hpi
AT3G50260.1	AP2-EREBP	AP2	-	CKVS4hpi
AT4G34430.3	MYB-related	Myb_DNA-binding	ARID,G2-like,Response_reg,SNF2_N,trihelix	CKVS4hpi
AT4G34430.3	MYB	Myb_DNA-binding	ARID,Response_reg,SNF2_N	CKVS4hpi
AT5G08130.2	bHLH	HLH	-	CKVS4hpi
AT3G26744.1	bHLH	HLH	-	CKVS4hpi
AT1G25470.2	AP2-EREBP	AP2	-	CKVS8hpi
AT4G24470.2	C2C2-GATA	GATA	-	CKVS8hpi
AT5G62165.3	MADS	SRF-TF	-	CKVS8hpi
AT5G62470.1	MYB-related	Myb_DNA-binding	ARID,G2-like,Response_reg,SNF2_N,trihelix	CKVS8hpi
AT5G62470.1	MYB	Myb_DNA-binding	ARID,Response_reg,SNF2_N	CKVS8hpi
AT4G18020.5	ARR-B	G2-like,Myb_DNA-binding,Response_reg	CCT	CKVS8hpi
AT2G46530.3	ARF	Auxin_resp	-	CKVS8hpi
AT2G32460.1	MYB-related	Myb_DNA-binding	ARID,G2-like,Response_reg,SNF2_N,trihelix	CKVS8hpi
AT2G32460.1	MYB	Myb_DNA-binding	ARID,Response_reg,SNF2_N	CKVS8hpi
AT2G01940.2	C2H2	zf-C2H2	PHD	CKVS8hpi
AT1G63650.2	bHLH	HLH	-	CKVS8hpi
AT1G20640.2	RWP-RK	RWP-RK	-	CKVS8hpi
AT1G43640.1	TUB	Tub	-	CKVS8hpi
AT2G20825.1	ULT	ULT	-	CKVS8hpi
AT5G18240.2	MYB	Myb_DNA-binding	ARID,Response_reg,SNF2_N	CKVS8hpi
AT5G18240.2	G2-like	G2-like	Response_reg	CKVS8hpi
AT5G23000.1	MYB-related	Myb_DNA-binding	ARID,G2-like,Response_reg,SNF2_N,trihelix	CKVS8hpi
AT5G23000.1	MYB	Myb_DNA-binding	ARID,Response_reg,SNF2_N	CKVS8hpi
AT2G40740.1	WRKY	WRKY	-	CKVS8hpi
AT1G29860.1	WRKY	WRKY	-	CKVS8hpi
AT4G11070.1	WRKY	WRKY	-	CKVS8hpi
AT3G63350.1	HSF	HSF_DNA-bind	-	CKVS8hpi
AT2G41710.2	AP2-EREBP	AP2	-	CKVS8hpi
AT3G17860.2	Tify	tify	GATA	CKVS8hpi
AT3G51910.1	HSF	HSF_DNA-bind	-	CKVS8hpi
AT3G19860.2	bHLH	HLH	-	CKVS8hpi
AT5G18240.1	MYB	Myb_DNA-binding	ARID,Response_reg,SNF2_N	CKVS8hpi
AT5G18240.1	G2-like	G2-like	Response_reg	CKVS8hpi
AT5G39610.1	NAC	NAM	-	CKVS8hpi
AT4G06746.1	AP2-EREBP	AP2	-	CKVS8hpi
AT3G18100.3	MYB	Myb_DNA-binding	ARID,Response_reg,SNF2_N	CKVS8hpi
AT3G18100.3	Trihelix	trihelix	-	CKVS8hpi
AT1G68550.2	AP2-EREBP	AP2	-	CKVS8hpi
AT1G19850.1	ARF	Auxin_resp	-	CKVS8hpi
AT1G07640.2	C2C2-Dof	zf-Dof	-	CKVS8hpi
AT2G26150.1	HSF	HSF_DNA-bind	-	CKVS8hpi
AT2G28710.1	C2H2	zf-C2H2	PHD	CKVS8hpi
AT2G40200.1	bHLH	HLH	-	CKVS8hpi
AT2G07677.1	ARF	Auxin_resp	-	CKVS8hpi
AT5G13330.1	AP2-EREBP	AP2	-	CKVS8hpi
AT3G60490.1	AP2-EREBP	AP2	-	CKVS8hpi
AT4G36990.1	HSF	HSF_DNA-bind	-	CKVS8hpi
AT4G36988.1	HSF	HSF_DNA-bind	-	CKVS8hpi
AT4G29230.1	NAC	NAM	-	CKVS8hpi
AT2G45460.1	FHA	FHA	-	CKVS8hpi
AT2G18350.1	zf-HD	ZF-HD_dimer	-	CKVS8hpi
AT3G58710.2	WRKY	WRKY	-	CKVS8hpi
AT5G52660.2	MYB-related	Myb_DNA-binding	ARID,G2-like,Response_reg,SNF2_N,trihelix	CKVS8hpi
AT5G52660.2	MYB	Myb_DNA-binding	ARID,Response_reg,SNF2_N	CKVS8hpi
AT3G23250.2	MYB-related	Myb_DNA-binding	ARID,G2-like,Response_reg,SNF2_N,trihelix	CKVS8hpi
AT3G23250.2	MYB	Myb_DNA-binding	ARID,Response_reg,SNF2_N	CKVS8hpi
AT2G26150.2	HSF	HSF_DNA-bind	-	CKVS8hpi
AT2G37590.1	C2C2-Dof	zf-Dof	-	CKVS8hpi
AT3G09370.2	MYB-related	Myb_DNA-binding	ARID,G2-like,Response_reg,SNF2_N,trihelix	CKVS8hpi
AT3G09370.2	MYB	Myb_DNA-binding	ARID,Response_reg,SNF2_N	CKVS8hpi
AT5G09410.1	CAMTA	CG-1,IQ	-	CKVS8hpi
AT5G09410.1	TIG	TIG	-	CKVS8hpi
AT3G10500.1	NAC	NAM	-	CKVS8hpi
AT1G29160.1	C2C2-Dof	zf-Dof	-	CKVS8hpi
AT2G47890.1	C2C2-CO-like	CCT,zf-B_box	GATA,PLATZ	CKVS8hpi
AT4G37940.1	MADS	SRF-TF	-	CKVS8hpi
AT3G53600.1	C2H2	zf-C2H2	PHD	CKVS8hpi
AT2G33710.1	AP2-EREBP	AP2	-	CKVS8hpi
AT3G29035.1	NAC	NAM	-	CKVS8hpi
AT1G74080.1	MYB-related	Myb_DNA-binding	ARID,G2-like,Response_reg,SNF2_N,trihelix	CKVS8hpi
AT1G74080.1	MYB	Myb_DNA-binding	ARID,Response_reg,SNF2_N	CKVS8hpi
AT5G01380.1	MYB	Myb_DNA-binding	ARID,Response_reg,SNF2_N	CKVS8hpi
AT5G01380.1	Trihelix	trihelix	-	CKVS8hpi
AT5G10510.1	AP2-EREBP	AP2	-	CKVS8hpi
AT1G63040.1	AP2-EREBP	AP2	-	CKVS8hpi
AT1G18330.1	MYB-related	Myb_DNA-binding	ARID,G2-like,Response_reg,SNF2_N,trihelix	CKVS8hpi
AT1G18330.1	MYB	Myb_DNA-binding	ARID,Response_reg,SNF2_N	CKVS8hpi
AT4G01250.1	WRKY	WRKY	-	CKVS8hpi
AT3G15500.1	NAC	NAM	-	CKVS8hpi
AT3G11020.1	AP2-EREBP	AP2	-	CKVS8hpi
AT1G49950.1	MYB-related	Myb_DNA-binding	ARID,G2-like,Response_reg,SNF2_N,trihelix	CKVS8hpi
AT1G49950.1	MYB	Myb_DNA-binding	ARID,Response_reg,SNF2_N	CKVS8hpi
AT2G38250.1	Trihelix	trihelix	-	CKVS8hpi
AT2G24260.1	bHLH	HLH	-	CKVS8hpi
AT2G22300.2	CAMTA	CG-1,IQ	-	CKVS8hpi
AT2G22300.2	TIG	TIG	-	CKVS8hpi
AT5G50915.2	bHLH	HLH	-	CKVS8hpi
AT1G25470.1	AP2-EREBP	AP2	-	CKVS8hpi
AT1G25472.1	AP2-EREBP	AP2	-	CKVS8hpi
AT2G43500.2	RWP-RK	RWP-RK	-	CKVS8hpi
AT5G08130.2	bHLH	HLH	-	CKVS8hpi
AT3G46130.4	MYB-related	Myb_DNA-binding	ARID,G2-like,Response_reg,SNF2_N,trihelix	CKVS8hpi
AT3G46130.4	MYB	Myb_DNA-binding	ARID,Response_reg,SNF2_N	CKVS8hpi
AT3G46130.1	MYB-related	Myb_DNA-binding	ARID,G2-like,Response_reg,SNF2_N,trihelix	CKVS8hpi
AT3G46130.1	MYB	Myb_DNA-binding	ARID,Response_reg,SNF2_N	CKVS8hpi
AT3G61850.3	C2C2-Dof	zf-Dof	-	CKVS8hpi
AT1G63650.1	bHLH	HLH	-	CKVS8hpi
AT5G02470.1	E2F-DP	E2F_TDP	-	CKVS8hpi
AT1G27360.1	SBP	SBP	-	CKVS8hpi
AT1G01060.3	MYB-related	Myb_DNA-binding	ARID,G2-like,Response_reg,SNF2_N,trihelix	CKVS8hpi
AT1G01060.3	MYB	Myb_DNA-binding	ARID,Response_reg,SNF2_N	CKVS8hpi
AT3G15030.2	TCP	TCP	-	CKVS8hpi
AT1G63650.3	bHLH	HLH	-	CKVS8hpi
AT2G20180.1	bHLH	HLH	-	CKVS8hpi
AT3G18100.1	MYB	Myb_DNA-binding	ARID,Response_reg,SNF2_N	CKVS8hpi
AT3G18100.1	Trihelix	trihelix	-	CKVS8hpi
AT4G12020.3	WRKY	WRKY	-	CKVS8hpi
AT4G26150.1	C2C2-GATA	GATA	-	CKVS8hpi
AT5G15800.1	MADS	SRF-TF	-	CKVS8hpi
AT1G19350.4	BES1	DUF822	-	CKVS8hpi
AT5G46690.1	bHLH	HLH	-	CKVS8hpi
AT2G21530.1	FHA	FHA	-	CKVS8hpi
AT5G13730.1	Sigma70-like	Sigma70_r2,Sigma70_r3,Sigma70_r4	-	CKVS8hpi
AT2G42380.2	bZIP	bZIP_1,bZIP_2,bZIP_Maf	HLH	CKVS8hpi
AT5G50915.1	bHLH	HLH	-	CKVS8hpi
AT3G02380.1	C2C2-CO-like	CCT,zf-B_box	GATA,PLATZ	CKVS8hpi
AT5G14750.1	MYB-related	Myb_DNA-binding	ARID,G2-like,Response_reg,SNF2_N,trihelix	CKVS8hpi
AT5G14750.1	MYB	Myb_DNA-binding	ARID,Response_reg,SNF2_N	CKVS8hpi
AT3G25790.1	MYB	Myb_DNA-binding	ARID,Response_reg,SNF2_N	CKVS8hpi
AT3G25790.1	G2-like	G2-like	Response_reg	CKVS8hpi
AT1G12860.1	bHLH	HLH	-	CKVS8hpi
AT4G01580.1	ABI3VP1	B3	AP2,Auxin_resp	CKVS8hpi
AT1G24260.3	MADS	SRF-TF	-	CKVS8hpi
AT2G26580.1	C2C2-YABBY	YABBY	-	CKVS8hpi
AT1G49010.1	MYB-related	Myb_DNA-binding	ARID,G2-like,Response_reg,SNF2_N,trihelix	CKVS8hpi
AT1G49010.1	MYB	Myb_DNA-binding	ARID,Response_reg,SNF2_N	CKVS8hpi
AT5G53210.1	bHLH	HLH	-	CKVS8hpi
AT1G01520.1	MYB-related	Myb_DNA-binding	ARID,G2-like,Response_reg,SNF2_N,trihelix	CKVS8hpi
AT1G01520.1	MYB	Myb_DNA-binding	ARID,Response_reg,SNF2_N	CKVS8hpi
AT1G63030.1	AP2-EREBP	AP2	-	CKVS8hpi
AT1G25250.1	C2H2	zf-C2H2	PHD	CKVS8hpi
AT4G38070.1	bHLH	HLH	-	CKVS8hpi
AT2G24700.1	ABI3VP1	B3	AP2,Auxin_resp	CKVS8hpi
AT2G46830.1	MYB-related	Myb_DNA-binding	ARID,G2-like,Response_reg,SNF2_N,trihelix	CKVS8hpi
AT2G46830.1	MYB	Myb_DNA-binding	ARID,Response_reg,SNF2_N	CKVS8hpi
AT4G38160.2	mTERF	mTERF	-	CKVS8hpi
AT5G61420.1	MYB-related	Myb_DNA-binding	ARID,G2-like,Response_reg,SNF2_N,trihelix	CKVS8hpi
AT5G61420.1	MYB	Myb_DNA-binding	ARID,Response_reg,SNF2_N	CKVS8hpi
AT5G44190.1	MYB	Myb_DNA-binding	ARID,Response_reg,SNF2_N	CKVS8hpi
AT5G44190.1	G2-like	G2-like	Response_reg	CKVS8hpi
AT4G00390.1	GeBP	DUF573	-	CKVS8hpi
AT3G58120.1	bZIP	bZIP_1,bZIP_2,bZIP_Maf	HLH	CKVS8hpi
AT3G46130.2	MYB-related	Myb_DNA-binding	ARID,G2-like,Response_reg,SNF2_N,trihelix	CKVS8hpi
AT3G46130.2	MYB	Myb_DNA-binding	ARID,Response_reg,SNF2_N	CKVS8hpi
AT5G62000.1	ARF	Auxin_resp	-	CKVS8hpi
AT1G33760.1	AP2-EREBP	AP2	-	CKVS8hpi
AT5G62470.2	MYB-related	Myb_DNA-binding	ARID,G2-like,Response_reg,SNF2_N,trihelix	CKVS8hpi
AT5G62470.2	MYB	Myb_DNA-binding	ARID,Response_reg,SNF2_N	CKVS8hpi
AT3G59060.2	bHLH	HLH	-	CKVS8hpi
AT3G25890.2	AP2-EREBP	AP2	-	CKVS8hpi
AT4G14770.1	CPP	TCR	-	CKVS8hpi
AT3G59060.1	bHLH	HLH	-	CKVS8hpi
AT1G73870.1	C2C2-CO-like	CCT,zf-B_box	GATA,PLATZ	CKVS8hpi
AT1G34355.1	FHA	FHA	-	CKVS8hpi
AT1G21150.1	mTERF	mTERF	-	CKVS8hpi
AT4G28790.1	bHLH	HLH	-	CKVS8hpi
AT4G38160.1	mTERF	mTERF	-	CKVS8hpi
AT1G79700.2	AP2-EREBP	AP2	-	CKVS8hpi
AT1G63100.1	GRAS	GRAS	-	CKVS8hpi
AT2G02450.2	NAC	NAM	-	CKVS8hpi
AT5G15830.1	bZIP	bZIP_1,bZIP_2,bZIP_Maf	HLH	CKVS8hpi
AT5G25190.1	AP2-EREBP	AP2	-	CKVS8hpi
AT5G45050.2	WRKY	WRKY	-	CKVS8hpi
AT4G31650.1	ABI3VP1	B3	AP2,Auxin_resp	CKVS8hpi
AT5G67110.1	bHLH	HLH	-	CKVS8hpi
AT3G02830.1	C3H	zf-CCCH	PHD,SNF2_N,zf-C2H2	CKVS8hpi
AT1G74500.1	bHLH	HLH	-	CKVS8hpi
AT3G01330.1	E2F-DP	E2F_TDP	-	CKVS8hpi
AT2G03710.2	MADS	SRF-TF	-	CKVS8hpi
AT1G08810.1	MYB-related	Myb_DNA-binding	ARID,G2-like,Response_reg,SNF2_N,trihelix	CKVS8hpi
AT1G08810.1	MYB	Myb_DNA-binding	ARID,Response_reg,SNF2_N	CKVS8hpi
AT3G26744.1	bHLH	HLH	-	CKVS8hpi
AT1G30210.1	TCP	TCP	-	CKVS8hpi
AT1G09200.1	CPP	TCR	-	CKVS8hpi
AT3G61830.1	ARF	Auxin_resp	-	CKVS8hpi
AT2G36990.1	Sigma70-like	Sigma70_r2,Sigma70_r3,Sigma70_r4	-	CKVS8hpi
AT5G63420.1	Trihelix	trihelix	-	CKVS8hpi
AT2G46810.1	bHLH	HLH	-	CKVS8hpi
AT2G17040.1	NAC	NAM	-	CKVS8hpi
AT5G16540.1	C3H	zf-CCCH	PHD,SNF2_N,zf-C2H2	CKVS8hpi
AT5G08330.1	TCP	TCP	-	CKVS8hpi
AT3G54390.1	Trihelix	trihelix	-	CKVS8hpi
AT2G20180.2	bHLH	HLH	-	CKVS8hpi
AT2G02070.1	C2H2	zf-C2H2	PHD	CKVS8hpi
AT1G64530.1	RWP-RK	RWP-RK	-	CKVS8hpi
AT1G09530.1	bHLH	HLH	-	CKVS8hpi
AT1G68130.1	C2H2	zf-C2H2	PHD	CKVS8hpi
AT5G11510.1	MYB-related	Myb_DNA-binding	ARID,G2-like,Response_reg,SNF2_N,trihelix	CKVS8hpi
AT5G11510.1	MYB	Myb_DNA-binding	ARID,Response_reg,SNF2_N	CKVS8hpi
AT1G25470.2	AP2-EREBP	AP2	-	CKVS12hpi
AT3G53440.2	MYB-related	Myb_DNA-binding	ARID,G2-like,Response_reg,SNF2_N,trihelix	CKVS12hpi
AT3G53440.2	MYB	Myb_DNA-binding	ARID,Response_reg,SNF2_N	CKVS12hpi
AT4G34530.1	bHLH	HLH	-	CKVS12hpi
AT2G21900.1	WRKY	WRKY	-	CKVS12hpi
AT1G32700.2	PLATZ	PLATZ	-	CKVS12hpi
AT2G46530.3	ARF	Auxin_resp	-	CKVS12hpi
AT1G23380.2	HB	Homeobox,KNOX1,KNOX2	-	CKVS12hpi
AT5G62470.1	MYB-related	Myb_DNA-binding	ARID,G2-like,Response_reg,SNF2_N,trihelix	CKVS12hpi
AT5G62470.1	MYB	Myb_DNA-binding	ARID,Response_reg,SNF2_N	CKVS12hpi
AT4G24470.2	C2C2-GATA	GATA	-	CKVS12hpi
AT4G01550.2	NAC	NAM	-	CKVS12hpi
AT1G29860.1	WRKY	WRKY	-	CKVS12hpi
AT3G48920.1	MYB-related	Myb_DNA-binding	ARID,G2-like,Response_reg,SNF2_N,trihelix	CKVS12hpi
AT3G48920.1	MYB	Myb_DNA-binding	ARID,Response_reg,SNF2_N	CKVS12hpi
AT2G20825.1	ULT	ULT	-	CKVS12hpi
AT2G40750.1	WRKY	WRKY	-	CKVS12hpi
AT5G23000.1	MYB-related	Myb_DNA-binding	ARID,G2-like,Response_reg,SNF2_N,trihelix	CKVS12hpi
AT5G23000.1	MYB	Myb_DNA-binding	ARID,Response_reg,SNF2_N	CKVS12hpi
AT4G12350.1	MYB-related	Myb_DNA-binding	ARID,G2-like,Response_reg,SNF2_N,trihelix	CKVS12hpi
AT4G12350.1	MYB	Myb_DNA-binding	ARID,Response_reg,SNF2_N	CKVS12hpi
AT3G19860.2	bHLH	HLH	-	CKVS12hpi
AT5G18240.1	MYB	Myb_DNA-binding	ARID,Response_reg,SNF2_N	CKVS12hpi
AT5G18240.1	G2-like	G2-like	Response_reg	CKVS12hpi
AT3G55370.2	C2C2-Dof	zf-Dof	-	CKVS12hpi
AT3G18100.1	MYB	Myb_DNA-binding	ARID,Response_reg,SNF2_N	CKVS12hpi
AT3G18100.1	Trihelix	trihelix	-	CKVS12hpi
AT2G25000.1	WRKY	WRKY	-	CKVS12hpi
AT2G28710.1	C2H2	zf-C2H2	PHD	CKVS12hpi
AT2G07677.1	ARF	Auxin_resp	-	CKVS12hpi
AT3G61850.3	C2C2-Dof	zf-Dof	-	CKVS12hpi
AT1G66230.1	MYB-related	Myb_DNA-binding	ARID,G2-like,Response_reg,SNF2_N,trihelix	CKVS12hpi
AT1G66230.1	MYB	Myb_DNA-binding	ARID,Response_reg,SNF2_N	CKVS12hpi
AT5G39610.1	NAC	NAM	-	CKVS12hpi
AT1G68550.2	AP2-EREBP	AP2	-	CKVS12hpi
AT1G74080.1	MYB-related	Myb_DNA-binding	ARID,G2-like,Response_reg,SNF2_N,trihelix	CKVS12hpi
AT1G74080.1	MYB	Myb_DNA-binding	ARID,Response_reg,SNF2_N	CKVS12hpi
AT2G18350.1	zf-HD	ZF-HD_dimer	-	CKVS12hpi
AT2G02740.2	PBF-2-like	Whirly	-	CKVS12hpi
AT5G52830.1	WRKY	WRKY	-	CKVS12hpi
AT1G34370.3	C2H2	zf-C2H2	PHD	CKVS12hpi
AT3G15030.1	TCP	TCP	-	CKVS12hpi
AT2G41690.1	HSF	HSF_DNA-bind	-	CKVS12hpi
AT3G09370.2	MYB-related	Myb_DNA-binding	ARID,G2-like,Response_reg,SNF2_N,trihelix	CKVS12hpi
AT3G09370.2	MYB	Myb_DNA-binding	ARID,Response_reg,SNF2_N	CKVS12hpi
AT5G48150.2	GRAS	GRAS	-	CKVS12hpi
AT3G29035.1	NAC	NAM	-	CKVS12hpi
AT3G17860.2	Tify	tify	GATA	CKVS12hpi
AT5G52660.2	MYB-related	Myb_DNA-binding	ARID,G2-like,Response_reg,SNF2_N,trihelix	CKVS12hpi
AT5G52660.2	MYB	Myb_DNA-binding	ARID,Response_reg,SNF2_N	CKVS12hpi
AT2G40200.1	bHLH	HLH	-	CKVS12hpi
AT3G16870.1	C2C2-GATA	GATA	-	CKVS12hpi
AT4G24540.1	MADS	SRF-TF	-	CKVS12hpi
AT5G13330.1	AP2-EREBP	AP2	-	CKVS12hpi
AT3G05380.5	MYB-related	Myb_DNA-binding	ARID,G2-like,Response_reg,SNF2_N,trihelix	CKVS12hpi
AT3G05380.5	MYB	Myb_DNA-binding	ARID,Response_reg,SNF2_N	CKVS12hpi
AT4G06746.1	AP2-EREBP	AP2	-	CKVS12hpi
AT5G59780.2	MYB-related	Myb_DNA-binding	ARID,G2-like,Response_reg,SNF2_N,trihelix	CKVS12hpi
AT5G59780.2	MYB	Myb_DNA-binding	ARID,Response_reg,SNF2_N	CKVS12hpi
AT4G38340.1	RWP-RK	RWP-RK	-	CKVS12hpi
AT5G59780.1	MYB-related	Myb_DNA-binding	ARID,G2-like,Response_reg,SNF2_N,trihelix	CKVS12hpi
AT5G59780.1	MYB	Myb_DNA-binding	ARID,Response_reg,SNF2_N	CKVS12hpi
AT2G46310.1	AP2-EREBP	AP2	-	CKVS12hpi
AT3G55770.6	LIM	LIM	-	CKVS12hpi
AT4G19990.1	FAR1	FAR1	-	CKVS12hpi
AT4G31550.1	WRKY	WRKY	-	CKVS12hpi
AT1G01010.1	NAC	NAM	-	CKVS12hpi
AT4G26640.1	WRKY	WRKY	-	CKVS12hpi
AT2G01930.2	BBR/BPC	GAGA_bind	-	CKVS12hpi
AT1G31320.1	LOB	DUF260	-	CKVS12hpi
AT4G17695.1	MYB	Myb_DNA-binding	ARID,Response_reg,SNF2_N	CKVS12hpi
AT4G17695.1	G2-like	G2-like	Response_reg	CKVS12hpi
AT4G36990.1	HSF	HSF_DNA-bind	-	CKVS12hpi
AT4G36988.1	HSF	HSF_DNA-bind	-	CKVS12hpi
AT1G12610.1	AP2-EREBP	AP2	-	CKVS12hpi
AT3G23230.1	AP2-EREBP	AP2	-	CKVS12hpi
AT1G63030.1	AP2-EREBP	AP2	-	CKVS12hpi
AT3G44350.2	NAC	NAM	-	CKVS12hpi
AT3G46130.4	MYB-related	Myb_DNA-binding	ARID,G2-like,Response_reg,SNF2_N,trihelix	CKVS12hpi
AT3G46130.4	MYB	Myb_DNA-binding	ARID,Response_reg,SNF2_N	CKVS12hpi
AT1G24260.3	MADS	SRF-TF	-	CKVS12hpi
AT1G70700.2	Tify	tify	GATA	CKVS12hpi
AT3G46130.1	MYB-related	Myb_DNA-binding	ARID,G2-like,Response_reg,SNF2_N,trihelix	CKVS12hpi
AT3G46130.1	MYB	Myb_DNA-binding	ARID,Response_reg,SNF2_N	CKVS12hpi
AT5G51990.1	AP2-EREBP	AP2	-	CKVS12hpi
AT5G12330.2	SRS	DUF702	-	CKVS12hpi
AT5G02470.1	E2F-DP	E2F_TDP	-	CKVS12hpi
AT1G01060.3	MYB-related	Myb_DNA-binding	ARID,G2-like,Response_reg,SNF2_N,trihelix	CKVS12hpi
AT1G01060.3	MYB	Myb_DNA-binding	ARID,Response_reg,SNF2_N	CKVS12hpi
AT3G15030.2	TCP	TCP	-	CKVS12hpi
AT2G20180.1	bHLH	HLH	-	CKVS12hpi
AT4G12020.3	WRKY	WRKY	-	CKVS12hpi
AT1G33760.1	AP2-EREBP	AP2	-	CKVS12hpi
AT2G44840.1	AP2-EREBP	AP2	-	CKVS12hpi
AT1G19210.1	AP2-EREBP	AP2	-	CKVS12hpi
AT2G22760.1	bHLH	HLH	-	CKVS12hpi
AT1G30135.1	Tify	tify	GATA	CKVS12hpi
AT3G27970.1	C2H2	zf-C2H2	PHD	CKVS12hpi
AT3G46070.1	C2H2	zf-C2H2	PHD	CKVS12hpi
AT3G19580.2	C2H2	zf-C2H2	PHD	CKVS12hpi
AT1G02340.1	bHLH	HLH	-	CKVS12hpi
AT1G32640.1	bHLH	HLH	-	CKVS12hpi
AT3G59060.1	bHLH	HLH	-	CKVS12hpi
AT5G62470.2	MYB-related	Myb_DNA-binding	ARID,G2-like,Response_reg,SNF2_N,trihelix	CKVS12hpi
AT5G62470.2	MYB	Myb_DNA-binding	ARID,Response_reg,SNF2_N	CKVS12hpi
AT3G46080.1	C2H2	zf-C2H2	PHD	CKVS12hpi
AT1G70700.1	Tify	tify	GATA	CKVS12hpi
AT5G50915.2	bHLH	HLH	-	CKVS12hpi
AT1G74950.1	Tify	tify	GATA	CKVS12hpi
AT4G00390.1	GeBP	DUF573	-	CKVS12hpi
AT3G59060.2	bHLH	HLH	-	CKVS12hpi
AT5G24590.2	NAC	NAM	-	CKVS12hpi
AT5G24590.2	VOZ	VOZ	-	CKVS12hpi
AT3G02380.1	C2C2-CO-like	CCT,zf-B_box	GATA,PLATZ	CKVS12hpi
AT4G36900.1	AP2-EREBP	AP2	-	CKVS12hpi
AT5G62020.1	HSF	HSF_DNA-bind	-	CKVS12hpi
AT3G15500.1	NAC	NAM	-	CKVS12hpi
AT2G26150.1	HSF	HSF_DNA-bind	-	CKVS12hpi
AT5G66620.1	LIM	LIM	-	CKVS12hpi
AT1G72210.1	bHLH	HLH	-	CKVS12hpi
AT5G01380.1	MYB	Myb_DNA-binding	ARID,Response_reg,SNF2_N	CKVS12hpi
AT5G01380.1	Trihelix	trihelix	-	CKVS12hpi
AT2G26580.1	C2C2-YABBY	YABBY	-	CKVS12hpi
AT2G17040.1	NAC	NAM	-	CKVS12hpi
AT1G19180.2	Tify	tify	GATA	CKVS12hpi
AT3G01330.1	E2F-DP	E2F_TDP	-	CKVS12hpi
AT5G62430.1	C2C2-Dof	zf-Dof	-	CKVS12hpi
AT2G46270.1	bZIP	bZIP_1,bZIP_2,bZIP_Maf	HLH	CKVS12hpi
AT2G21530.1	FHA	FHA	-	CKVS12hpi
AT5G47220.1	AP2-EREBP	AP2	-	CKVS12hpi
AT2G40140.1	C3H	zf-CCCH	PHD,SNF2_N,zf-C2H2	CKVS12hpi
AT2G46830.1	MYB-related	Myb_DNA-binding	ARID,G2-like,Response_reg,SNF2_N,trihelix	CKVS12hpi
AT2G46830.1	MYB	Myb_DNA-binding	ARID,Response_reg,SNF2_N	CKVS12hpi
AT3G17860.1	Tify	tify	GATA	CKVS12hpi
AT3G11020.1	AP2-EREBP	AP2	-	CKVS12hpi
AT1G74500.1	bHLH	HLH	-	CKVS12hpi
AT2G46400.1	WRKY	WRKY	-	CKVS12hpi
AT5G08330.1	TCP	TCP	-	CKVS12hpi
AT1G66350.1	GRAS	GRAS	-	CKVS12hpi
AT4G32800.1	AP2-EREBP	AP2	-	CKVS12hpi
AT2G45680.1	TCP	TCP	-	CKVS12hpi
AT2G26150.2	HSF	HSF_DNA-bind	-	CKVS12hpi
AT1G25250.1	C2H2	zf-C2H2	PHD	CKVS12hpi
AT5G67300.1	MYB-related	Myb_DNA-binding	ARID,G2-like,Response_reg,SNF2_N,trihelix	CKVS12hpi
AT5G67300.1	MYB	Myb_DNA-binding	ARID,Response_reg,SNF2_N	CKVS12hpi
AT5G13730.1	Sigma70-like	Sigma70_r2,Sigma70_r3,Sigma70_r4	-	CKVS12hpi
AT5G52660.1	MYB-related	Myb_DNA-binding	ARID,G2-like,Response_reg,SNF2_N,trihelix	CKVS12hpi
AT5G52660.1	MYB	Myb_DNA-binding	ARID,Response_reg,SNF2_N	CKVS12hpi
AT4G38070.1	bHLH	HLH	-	CKVS12hpi
AT3G15510.1	NAC	NAM	-	CKVS12hpi
AT1G25470.1	AP2-EREBP	AP2	-	CKVS12hpi
AT1G25472.1	AP2-EREBP	AP2	-	CKVS12hpi
AT1G19350.6	BES1	DUF822	-	CKVS12hpi
AT5G03720.1	HSF	HSF_DNA-bind	-	CKVS12hpi
AT5G08130.2	bHLH	HLH	-	CKVS12hpi
AT1G25470.2	AP2-EREBP	AP2	-	CKVS24hpi
AT3G55770.2	LIM	LIM	-	CKVS24hpi
AT2G21900.1	WRKY	WRKY	-	CKVS24hpi
AT4G34530.1	bHLH	HLH	-	CKVS24hpi
AT3G53440.2	MYB-related	Myb_DNA-binding	ARID,G2-like,Response_reg,SNF2_N,trihelix	CKVS24hpi
AT3G53440.2	MYB	Myb_DNA-binding	ARID,Response_reg,SNF2_N	CKVS24hpi
AT4G24470.2	C2C2-GATA	GATA	-	CKVS24hpi
AT2G46530.3	ARF	Auxin_resp	-	CKVS24hpi
AT4G18020.5	ARR-B	G2-like,Myb_DNA-binding,Response_reg	CCT	CKVS24hpi
AT1G20640.2	RWP-RK	RWP-RK	-	CKVS24hpi
AT2G01940.2	C2H2	zf-C2H2	PHD	CKVS24hpi
AT1G29860.1	WRKY	WRKY	-	CKVS24hpi
AT5G18240.2	MYB	Myb_DNA-binding	ARID,Response_reg,SNF2_N	CKVS24hpi
AT5G18240.2	G2-like	G2-like	Response_reg	CKVS24hpi
AT2G40750.1	WRKY	WRKY	-	CKVS24hpi
AT5G18240.1	MYB	Myb_DNA-binding	ARID,Response_reg,SNF2_N	CKVS24hpi
AT5G18240.1	G2-like	G2-like	Response_reg	CKVS24hpi
AT5G65130.1	AP2-EREBP	AP2	-	CKVS24hpi
AT5G23000.1	MYB-related	Myb_DNA-binding	ARID,G2-like,Response_reg,SNF2_N,trihelix	CKVS24hpi
AT5G23000.1	MYB	Myb_DNA-binding	ARID,Response_reg,SNF2_N	CKVS24hpi
AT4G11070.1	WRKY	WRKY	-	CKVS24hpi
AT3G48920.1	MYB-related	Myb_DNA-binding	ARID,G2-like,Response_reg,SNF2_N,trihelix	CKVS24hpi
AT3G48920.1	MYB	Myb_DNA-binding	ARID,Response_reg,SNF2_N	CKVS24hpi
AT1G66230.1	MYB-related	Myb_DNA-binding	ARID,G2-like,Response_reg,SNF2_N,trihelix	CKVS24hpi
AT1G66230.1	MYB	Myb_DNA-binding	ARID,Response_reg,SNF2_N	CKVS24hpi
AT1G68550.2	AP2-EREBP	AP2	-	CKVS24hpi
AT3G09370.2	MYB-related	Myb_DNA-binding	ARID,G2-like,Response_reg,SNF2_N,trihelix	CKVS24hpi
AT3G09370.2	MYB	Myb_DNA-binding	ARID,Response_reg,SNF2_N	CKVS24hpi
AT1G07640.2	C2C2-Dof	zf-Dof	-	CKVS24hpi
AT3G54350.2	FHA	FHA	-	CKVS24hpi
AT3G24870.2	MYB-related	Myb_DNA-binding	ARID,G2-like,Response_reg,SNF2_N,trihelix	CKVS24hpi
AT3G24870.2	MYB	Myb_DNA-binding	ARID,Response_reg,SNF2_N	CKVS24hpi
AT3G61850.3	C2C2-Dof	zf-Dof	-	CKVS24hpi
AT2G25000.1	WRKY	WRKY	-	CKVS24hpi
AT3G23250.2	MYB-related	Myb_DNA-binding	ARID,G2-like,Response_reg,SNF2_N,trihelix	CKVS24hpi
AT3G23250.2	MYB	Myb_DNA-binding	ARID,Response_reg,SNF2_N	CKVS24hpi
AT1G61660.3	bHLH	HLH	-	CKVS24hpi
AT2G18350.1	zf-HD	ZF-HD_dimer	-	CKVS24hpi
AT5G52660.2	MYB-related	Myb_DNA-binding	ARID,G2-like,Response_reg,SNF2_N,trihelix	CKVS24hpi
AT5G52660.2	MYB	Myb_DNA-binding	ARID,Response_reg,SNF2_N	CKVS24hpi
AT1G18400.1	bHLH	HLH	-	CKVS24hpi
AT5G52830.1	WRKY	WRKY	-	CKVS24hpi
AT1G31320.1	LOB	DUF260	-	CKVS24hpi
AT3G56400.1	WRKY	WRKY	-	CKVS24hpi
AT5G05790.1	MYB-related	Myb_DNA-binding	ARID,G2-like,Response_reg,SNF2_N,trihelix	CKVS24hpi
AT5G05790.1	MYB	Myb_DNA-binding	ARID,Response_reg,SNF2_N	CKVS24hpi
AT5G39610.1	NAC	NAM	-	CKVS24hpi
AT1G19350.6	BES1	DUF822	-	CKVS24hpi
AT3G09370.1	MYB-related	Myb_DNA-binding	ARID,G2-like,Response_reg,SNF2_N,trihelix	CKVS24hpi
AT3G09370.1	MYB	Myb_DNA-binding	ARID,Response_reg,SNF2_N	CKVS24hpi
AT1G25470.1	AP2-EREBP	AP2	-	CKVS24hpi
AT1G25472.1	AP2-EREBP	AP2	-	CKVS24hpi
AT3G44350.2	NAC	NAM	-	CKVS24hpi
AT3G46130.4	MYB-related	Myb_DNA-binding	ARID,G2-like,Response_reg,SNF2_N,trihelix	CKVS24hpi
AT3G46130.4	MYB	Myb_DNA-binding	ARID,Response_reg,SNF2_N	CKVS24hpi
AT1G70700.2	Tify	tify	GATA	CKVS24hpi
AT3G46130.1	MYB-related	Myb_DNA-binding	ARID,G2-like,Response_reg,SNF2_N,trihelix	CKVS24hpi
AT3G46130.1	MYB	Myb_DNA-binding	ARID,Response_reg,SNF2_N	CKVS24hpi
AT4G37180.2	MYB	Myb_DNA-binding	ARID,Response_reg,SNF2_N	CKVS24hpi
AT4G37180.2	G2-like	G2-like	Response_reg	CKVS24hpi
AT1G43000.1	PLATZ	PLATZ	-	CKVS24hpi
AT5G12330.2	SRS	DUF702	-	CKVS24hpi
AT3G57230.2	MADS	SRF-TF	-	CKVS24hpi
AT5G15800.1	MADS	SRF-TF	-	CKVS24hpi
AT1G01060.3	MYB-related	Myb_DNA-binding	ARID,G2-like,Response_reg,SNF2_N,trihelix	CKVS24hpi
AT1G01060.3	MYB	Myb_DNA-binding	ARID,Response_reg,SNF2_N	CKVS24hpi
AT3G18100.1	MYB	Myb_DNA-binding	ARID,Response_reg,SNF2_N	CKVS24hpi
AT3G18100.1	Trihelix	trihelix	-	CKVS24hpi
AT2G36960.3	MYB-related	Myb_DNA-binding	ARID,G2-like,Response_reg,SNF2_N,trihelix	CKVS24hpi
AT2G36960.3	MYB	Myb_DNA-binding	ARID,Response_reg,SNF2_N	CKVS24hpi
AT4G12020.3	WRKY	WRKY	-	CKVS24hpi
AT5G18830.3	SBP	SBP	-	CKVS24hpi
AT1G63030.1	AP2-EREBP	AP2	-	CKVS24hpi
AT1G62975.1	bHLH	HLH	-	CKVS24hpi
AT1G01520.1	MYB-related	Myb_DNA-binding	ARID,G2-like,Response_reg,SNF2_N,trihelix	CKVS24hpi
AT1G01520.1	MYB	Myb_DNA-binding	ARID,Response_reg,SNF2_N	CKVS24hpi
AT3G46070.1	C2H2	zf-C2H2	PHD	CKVS24hpi
AT4G28790.1	bHLH	HLH	-	CKVS24hpi
AT5G01380.1	MYB	Myb_DNA-binding	ARID,Response_reg,SNF2_N	CKVS24hpi
AT5G01380.1	Trihelix	trihelix	-	CKVS24hpi
AT3G23230.1	AP2-EREBP	AP2	-	CKVS24hpi
AT1G12610.1	AP2-EREBP	AP2	-	CKVS24hpi
AT1G33760.1	AP2-EREBP	AP2	-	CKVS24hpi
AT4G29930.1	bHLH	HLH	-	CKVS24hpi
AT4G36900.1	AP2-EREBP	AP2	-	CKVS24hpi
AT1G71520.1	AP2-EREBP	AP2	-	CKVS24hpi
AT2G26150.2	HSF	HSF_DNA-bind	-	CKVS24hpi
AT3G59060.1	bHLH	HLH	-	CKVS24hpi
AT2G22760.1	bHLH	HLH	-	CKVS24hpi
AT4G38160.2	mTERF	mTERF	-	CKVS24hpi
AT5G09330.3	NAC	NAM	-	CKVS24hpi
AT3G02380.1	C2C2-CO-like	CCT,zf-B_box	GATA,PLATZ	CKVS24hpi
AT5G08130.2	bHLH	HLH	-	CKVS24hpi
AT1G70700.1	Tify	tify	GATA	CKVS24hpi
AT5G62000.1	ARF	Auxin_resp	-	CKVS24hpi
AT3G19580.2	C2H2	zf-C2H2	PHD	CKVS24hpi
AT5G49620.1	MYB-related	Myb_DNA-binding	ARID,G2-like,Response_reg,SNF2_N,trihelix	CKVS24hpi
AT5G49620.1	MYB	Myb_DNA-binding	ARID,Response_reg,SNF2_N	CKVS24hpi
AT1G30135.1	Tify	tify	GATA	CKVS24hpi
AT5G66620.1	LIM	LIM	-	CKVS24hpi
AT2G43500.2	RWP-RK	RWP-RK	-	CKVS24hpi
AT4G32800.1	AP2-EREBP	AP2	-	CKVS24hpi
AT3G15500.1	NAC	NAM	-	CKVS24hpi
AT2G46830.1	MYB-related	Myb_DNA-binding	ARID,G2-like,Response_reg,SNF2_N,trihelix	CKVS24hpi
AT2G46830.1	MYB	Myb_DNA-binding	ARID,Response_reg,SNF2_N	CKVS24hpi
AT3G46080.1	C2H2	zf-C2H2	PHD	CKVS24hpi
AT1G74950.1	Tify	tify	GATA	CKVS24hpi
AT3G59060.2	bHLH	HLH	-	CKVS24hpi
AT2G26150.1	HSF	HSF_DNA-bind	-	CKVS24hpi
AT1G01720.1	NAC	NAM	-	CKVS24hpi
AT5G03720.1	HSF	HSF_DNA-bind	-	CKVS24hpi
AT1G77450.1	NAC	NAM	-	CKVS24hpi
AT4G34990.1	MYB-related	Myb_DNA-binding	ARID,G2-like,Response_reg,SNF2_N,trihelix	CKVS24hpi
AT4G34990.1	MYB	Myb_DNA-binding	ARID,Response_reg,SNF2_N	CKVS24hpi
AT3G02830.1	C3H	zf-CCCH	PHD,SNF2_N,zf-C2H2	CKVS24hpi
AT5G62020.1	HSF	HSF_DNA-bind	-	CKVS24hpi
AT3G11020.1	AP2-EREBP	AP2	-	CKVS24hpi
AT5G67300.1	MYB-related	Myb_DNA-binding	ARID,G2-like,Response_reg,SNF2_N,trihelix	CKVS24hpi
AT5G67300.1	MYB	Myb_DNA-binding	ARID,Response_reg,SNF2_N	CKVS24hpi
AT1G73870.1	C2C2-CO-like	CCT,zf-B_box	GATA,PLATZ	CKVS24hpi
AT5G62430.1	C2C2-Dof	zf-Dof	-	CKVS24hpi
AT5G08330.1	TCP	TCP	-	CKVS24hpi
AT2G26580.1	C2C2-YABBY	YABBY	-	CKVS24hpi
AT5G50915.1	bHLH	HLH	-	CKVS24hpi
AT5G16540.1	C3H	zf-CCCH	PHD,SNF2_N,zf-C2H2	CKVS24hpi
AT1G25250.1	C2H2	zf-C2H2	PHD	CKVS24hpi
AT5G13730.1	Sigma70-like	Sigma70_r2,Sigma70_r3,Sigma70_r4	-	CKVS24hpi
AT4G13110.1	BSD	BSD	-	CKVS24hpi
AT3G50260.1	AP2-EREBP	AP2	-	CKVS24hpi
AT5G52660.1	MYB-related	Myb_DNA-binding	ARID,G2-like,Response_reg,SNF2_N,trihelix	CKVS24hpi
AT5G52660.1	MYB	Myb_DNA-binding	ARID,Response_reg,SNF2_N	CKVS24hpi
AT3G61830.1	ARF	Auxin_resp	-	CKVS24hpi
AT2G21530.1	FHA	FHA	-	CKVS24hpi
AT4G18170.1	WRKY	WRKY	-	CKVS24hpi
AT3G53440.2	MYB-related	Myb_DNA-binding	ARID,G2-like,Response_reg,SNF2_N,trihelix	CKVS0.25hpi
AT3G53440.2	MYB	Myb_DNA-binding	ARID,Response_reg,SNF2_N	CKVS0.25hpi
AT1G25470.2	AP2-EREBP	AP2	-	CKVS0.25hpi
AT5G57150.3	bHLH	HLH	-	CKVS0.25hpi
AT4G24470.2	C2C2-GATA	GATA	-	CKVS0.25hpi
AT1G20640.2	RWP-RK	RWP-RK	-	CKVS0.25hpi
AT5G62165.3	MADS	SRF-TF	-	CKVS0.25hpi
AT1G63650.2	bHLH	HLH	-	CKVS0.25hpi
AT3G55770.2	LIM	LIM	-	CKVS0.25hpi
AT3G11200.2	Alfin-like	Alfin-like	DDT,Homeobox,JmjC,JmjN	CKVS0.25hpi
AT4G18020.5	ARR-B	G2-like,Myb_DNA-binding,Response_reg	CCT	CKVS0.25hpi
AT1G64100.2	NAC	NAM	-	CKVS0.25hpi
AT3G63350.1	HSF	HSF_DNA-bind	-	CKVS0.25hpi
AT4G29930.4	bHLH	HLH	-	CKVS0.25hpi
AT1G68320.1	MYB-related	Myb_DNA-binding	ARID,G2-like,Response_reg,SNF2_N,trihelix	CKVS0.25hpi
AT1G68320.1	MYB	Myb_DNA-binding	ARID,Response_reg,SNF2_N	CKVS0.25hpi
AT3G19860.2	bHLH	HLH	-	CKVS0.25hpi
AT3G51910.1	HSF	HSF_DNA-bind	-	CKVS0.25hpi
AT1G49950.3	MYB-related	Myb_DNA-binding	ARID,G2-like,Response_reg,SNF2_N,trihelix	CKVS0.25hpi
AT1G49950.3	MYB	Myb_DNA-binding	ARID,Response_reg,SNF2_N	CKVS0.25hpi
AT4G29930.3	bHLH	HLH	-	CKVS0.25hpi
AT3G58710.2	WRKY	WRKY	-	CKVS0.25hpi
AT2G22760.1	bHLH	HLH	-	CKVS0.25hpi
AT5G01380.1	MYB	Myb_DNA-binding	ARID,Response_reg,SNF2_N	CKVS0.25hpi
AT5G01380.1	Trihelix	trihelix	-	CKVS0.25hpi
AT2G26150.1	HSF	HSF_DNA-bind	-	CKVS0.25hpi
AT5G59570.1	MYB	Myb_DNA-binding	ARID,Response_reg,SNF2_N	CKVS0.25hpi
AT5G59570.1	G2-like	G2-like	Response_reg	CKVS0.25hpi
AT2G22300.2	CAMTA	CG-1,IQ	-	CKVS0.25hpi
AT2G22300.2	TIG	TIG	-	CKVS0.25hpi
AT2G46400.1	WRKY	WRKY	-	CKVS0.25hpi
AT4G32800.1	AP2-EREBP	AP2	-	CKVS0.25hpi
AT2G26150.2	HSF	HSF_DNA-bind	-	CKVS0.25hpi
AT3G17860.2	Tify	tify	GATA	CKVS0.25hpi
AT2G16720.1	MYB-related	Myb_DNA-binding	ARID,G2-like,Response_reg,SNF2_N,trihelix	CKVS0.25hpi
AT2G16720.1	MYB	Myb_DNA-binding	ARID,Response_reg,SNF2_N	CKVS0.25hpi
AT1G12610.1	AP2-EREBP	AP2	-	CKVS0.25hpi
AT3G24870.2	MYB-related	Myb_DNA-binding	ARID,G2-like,Response_reg,SNF2_N,trihelix	CKVS0.25hpi
AT3G24870.2	MYB	Myb_DNA-binding	ARID,Response_reg,SNF2_N	CKVS0.25hpi
AT3G58780.3	MADS	SRF-TF	-	CKVS0.25hpi
AT3G46080.1	C2H2	zf-C2H2	PHD	CKVS0.25hpi
AT2G40750.1	WRKY	WRKY	-	CKVS0.25hpi
AT2G07677.1	ARF	Auxin_resp	-	CKVS0.25hpi
AT3G53600.1	C2H2	zf-C2H2	PHD	CKVS0.25hpi
AT4G34990.1	MYB-related	Myb_DNA-binding	ARID,G2-like,Response_reg,SNF2_N,trihelix	CKVS0.25hpi
AT4G34990.1	MYB	Myb_DNA-binding	ARID,Response_reg,SNF2_N	CKVS0.25hpi
AT2G46270.1	bZIP	bZIP_1,bZIP_2,bZIP_Maf	HLH	CKVS0.25hpi
AT5G62430.1	C2C2-Dof	zf-Dof	-	CKVS0.25hpi
AT1G74950.1	Tify	tify	GATA	CKVS0.25hpi
AT5G66620.1	LIM	LIM	-	CKVS0.25hpi
AT1G30135.1	Tify	tify	GATA	CKVS0.25hpi
AT5G10510.1	AP2-EREBP	AP2	-	CKVS0.25hpi
AT4G36990.1	HSF	HSF_DNA-bind	-	CKVS0.25hpi
AT4G36988.1	HSF	HSF_DNA-bind	-	CKVS0.25hpi
AT5G62020.1	HSF	HSF_DNA-bind	-	CKVS0.25hpi
AT5G49520.1	WRKY	WRKY	-	CKVS0.25hpi
AT1G33760.1	AP2-EREBP	AP2	-	CKVS0.25hpi
AT2G44840.1	AP2-EREBP	AP2	-	CKVS0.25hpi
AT5G09790.2	Alfin-like	Alfin-like	DDT,Homeobox,JmjC,JmjN	CKVS0.25hpi
AT3G23250.2	MYB-related	Myb_DNA-binding	ARID,G2-like,Response_reg,SNF2_N,trihelix	CKVS0.25hpi
AT3G23250.2	MYB	Myb_DNA-binding	ARID,Response_reg,SNF2_N	CKVS0.25hpi
AT3G09370.2	MYB-related	Myb_DNA-binding	ARID,G2-like,Response_reg,SNF2_N,trihelix	CKVS0.25hpi
AT3G09370.2	MYB	Myb_DNA-binding	ARID,Response_reg,SNF2_N	CKVS0.25hpi
AT1G50600.1	GRAS	GRAS	-	CKVS0.25hpi
AT5G08330.1	TCP	TCP	-	CKVS0.25hpi
AT1G18330.1	MYB-related	Myb_DNA-binding	ARID,G2-like,Response_reg,SNF2_N,trihelix	CKVS0.25hpi
AT1G18330.1	MYB	Myb_DNA-binding	ARID,Response_reg,SNF2_N	CKVS0.25hpi
AT4G13110.1	BSD	BSD	-	CKVS0.25hpi
AT1G13960.2	WRKY	WRKY	-	CKVS0.25hpi
AT2G30340.1	LOB	DUF260	-	CKVS0.25hpi
AT4G36900.1	AP2-EREBP	AP2	-	CKVS0.25hpi
AT5G66630.1	LIM	LIM	-	CKVS0.25hpi
AT4G24540.1	MADS	SRF-TF	-	CKVS0.25hpi
AT5G03720.1	HSF	HSF_DNA-bind	-	CKVS0.25hpi
AT3G17860.1	Tify	tify	GATA	CKVS0.25hpi
AT2G38250.1	Trihelix	trihelix	-	CKVS0.25hpi
AT1G19350.6	BES1	DUF822	-	CKVS0.25hpi
AT3G46130.4	MYB-related	Myb_DNA-binding	ARID,G2-like,Response_reg,SNF2_N,trihelix	CKVS0.25hpi
AT3G46130.4	MYB	Myb_DNA-binding	ARID,Response_reg,SNF2_N	CKVS0.25hpi
AT1G24260.3	MADS	SRF-TF	-	CKVS0.25hpi
AT3G46130.1	MYB-related	Myb_DNA-binding	ARID,G2-like,Response_reg,SNF2_N,trihelix	CKVS0.25hpi
AT3G46130.1	MYB	Myb_DNA-binding	ARID,Response_reg,SNF2_N	CKVS0.25hpi
AT5G67110.2	bHLH	HLH	-	CKVS0.25hpi
AT1G63650.1	bHLH	HLH	-	CKVS0.25hpi
AT1G27360.1	SBP	SBP	-	CKVS0.25hpi
AT1G01060.3	MYB-related	Myb_DNA-binding	ARID,G2-like,Response_reg,SNF2_N,trihelix	CKVS0.25hpi
AT1G01060.3	MYB	Myb_DNA-binding	ARID,Response_reg,SNF2_N	CKVS0.25hpi
AT3G15030.2	TCP	TCP	-	CKVS0.25hpi
AT1G63650.3	bHLH	HLH	-	CKVS0.25hpi
AT2G36960.3	MYB-related	Myb_DNA-binding	ARID,G2-like,Response_reg,SNF2_N,trihelix	CKVS0.25hpi
AT2G36960.3	MYB	Myb_DNA-binding	ARID,Response_reg,SNF2_N	CKVS0.25hpi
AT4G12020.3	WRKY	WRKY	-	CKVS0.25hpi
AT5G18830.3	SBP	SBP	-	CKVS0.25hpi
AT4G20970.1	bHLH	HLH	-	CKVS0.25hpi
AT4G26150.1	C2C2-GATA	GATA	-	CKVS0.25hpi
AT2G20180.2	bHLH	HLH	-	CKVS0.25hpi
AT3G51950.2	C3H	zf-CCCH	PHD,SNF2_N,zf-C2H2	CKVS0.25hpi
AT5G50915.2	bHLH	HLH	-	CKVS0.25hpi
AT3G25890.2	AP2-EREBP	AP2	-	CKVS0.25hpi
AT1G01520.1	MYB-related	Myb_DNA-binding	ARID,G2-like,Response_reg,SNF2_N,trihelix	CKVS0.25hpi
AT1G01520.1	MYB	Myb_DNA-binding	ARID,Response_reg,SNF2_N	CKVS0.25hpi
AT5G15830.1	bZIP	bZIP_1,bZIP_2,bZIP_Maf	HLH	CKVS0.25hpi
AT4G35270.1	RWP-RK	RWP-RK	-	CKVS0.25hpi
AT5G66350.1	SRS	DUF702	-	CKVS0.25hpi
AT5G08130.2	bHLH	HLH	-	CKVS0.25hpi
AT2G46830.1	MYB-related	Myb_DNA-binding	ARID,G2-like,Response_reg,SNF2_N,trihelix	CKVS0.25hpi
AT2G46830.1	MYB	Myb_DNA-binding	ARID,Response_reg,SNF2_N	CKVS0.25hpi
AT1G06160.1	AP2-EREBP	AP2	-	CKVS0.25hpi
AT3G46130.2	MYB-related	Myb_DNA-binding	ARID,G2-like,Response_reg,SNF2_N,trihelix	CKVS0.25hpi
AT3G46130.2	MYB	Myb_DNA-binding	ARID,Response_reg,SNF2_N	CKVS0.25hpi
AT4G12020.1	WRKY	WRKY	-	CKVS0.25hpi
AT1G68130.1	C2H2	zf-C2H2	PHD	CKVS0.25hpi
AT5G61420.1	MYB-related	Myb_DNA-binding	ARID,G2-like,Response_reg,SNF2_N,trihelix	CKVS0.25hpi
AT5G61420.1	MYB	Myb_DNA-binding	ARID,Response_reg,SNF2_N	CKVS0.25hpi
AT2G02450.1	NAC	NAM	-	CKVS0.25hpi
AT2G40200.1	bHLH	HLH	-	CKVS0.25hpi
AT1G34370.3	C2H2	zf-C2H2	PHD	CKVS0.25hpi
AT5G44190.1	MYB	Myb_DNA-binding	ARID,Response_reg,SNF2_N	CKVS0.25hpi
AT5G44190.1	G2-like	G2-like	Response_reg	CKVS0.25hpi
AT5G15210.1	zf-HD	ZF-HD_dimer	-	CKVS0.25hpi
AT1G49010.1	MYB-related	Myb_DNA-binding	ARID,G2-like,Response_reg,SNF2_N,trihelix	CKVS0.25hpi
AT1G49010.1	MYB	Myb_DNA-binding	ARID,Response_reg,SNF2_N	CKVS0.25hpi
AT5G52830.1	WRKY	WRKY	-	CKVS0.25hpi
AT4G37540.1	LOB	DUF260	-	CKVS0.25hpi
AT1G31320.1	LOB	DUF260	-	CKVS0.25hpi
AT5G53210.1	bHLH	HLH	-	CKVS0.25hpi
AT2G31070.1	TCP	TCP	-	CKVS0.25hpi
AT3G02380.1	C2C2-CO-like	CCT,zf-B_box	GATA,PLATZ	CKVS0.25hpi
AT1G25470.1	AP2-EREBP	AP2	-	CKVS0.25hpi
AT1G25472.1	AP2-EREBP	AP2	-	CKVS0.25hpi
AT4G00390.1	GeBP	DUF573	-	CKVS0.25hpi
AT1G12860.1	bHLH	HLH	-	CKVS0.25hpi
AT2G25000.1	WRKY	WRKY	-	CKVS0.25hpi
AT1G06180.1	MYB-related	Myb_DNA-binding	ARID,G2-like,Response_reg,SNF2_N,trihelix	CKVS0.25hpi
AT1G06180.1	MYB	Myb_DNA-binding	ARID,Response_reg,SNF2_N	CKVS0.25hpi
AT4G19650.1	mTERF	mTERF	-	CKVS0.25hpi
AT5G25190.1	AP2-EREBP	AP2	-	CKVS0.25hpi
AT4G06746.1	AP2-EREBP	AP2	-	CKVS0.25hpi
AT1G14600.1	MYB	Myb_DNA-binding	ARID,Response_reg,SNF2_N	CKVS0.25hpi
AT1G14600.1	G2-like	G2-like	Response_reg	CKVS0.25hpi
AT5G49300.1	C2C2-GATA	GATA	-	CKVS0.25hpi
AT4G14770.1	CPP	TCR	-	CKVS0.25hpi
AT1G73870.1	C2C2-CO-like	CCT,zf-B_box	GATA,PLATZ	CKVS0.25hpi
AT4G17570.1	C2C2-GATA	GATA	-	CKVS0.25hpi
AT5G66770.1	GRAS	GRAS	-	CKVS0.25hpi
AT4G31650.1	ABI3VP1	B3	AP2,Auxin_resp	CKVS0.25hpi
AT1G35560.1	TCP	TCP	-	CKVS0.25hpi
AT5G13730.1	Sigma70-like	Sigma70_r2,Sigma70_r3,Sigma70_r4	-	CKVS0.25hpi
AT3G28920.1	zf-HD	ZF-HD_dimer	-	CKVS0.25hpi
AT5G10280.1	MYB-related	Myb_DNA-binding	ARID,G2-like,Response_reg,SNF2_N,trihelix	CKVS0.25hpi
AT5G10280.1	MYB	Myb_DNA-binding	ARID,Response_reg,SNF2_N	CKVS0.25hpi
AT2G46810.1	bHLH	HLH	-	CKVS0.25hpi
AT3G29035.1	NAC	NAM	-	CKVS0.25hpi
AT5G59780.2	MYB-related	Myb_DNA-binding	ARID,G2-like,Response_reg,SNF2_N,trihelix	CKVS0.25hpi
AT5G59780.2	MYB	Myb_DNA-binding	ARID,Response_reg,SNF2_N	CKVS0.25hpi
AT3G24140.1	bHLH	HLH	-	CKVS0.25hpi
AT4G18020.1	ARR-B	G2-like,Myb_DNA-binding,Response_reg	CCT	CKVS0.25hpi
AT1G30210.1	TCP	TCP	-	CKVS0.25hpi
AT5G44160.1	C2H2	zf-C2H2	PHD	CKVS0.25hpi
AT5G59430.2	MYB-related	Myb_DNA-binding	ARID,G2-like,Response_reg,SNF2_N,trihelix	CKVS0.25hpi
AT5G59430.2	MYB	Myb_DNA-binding	ARID,Response_reg,SNF2_N	CKVS0.25hpi
AT3G02830.1	C3H	zf-CCCH	PHD,SNF2_N,zf-C2H2	CKVS0.25hpi
AT4G30980.1	bHLH	HLH	-	CKVS0.25hpi
AT5G18680.1	TUB	Tub	-	CKVS0.25hpi
AT2G02070.1	C2H2	zf-C2H2	PHD	CKVS0.25hpi
AT3G55770.2	LIM	LIM	-	CKVS0.5hpi
AT1G25470.2	AP2-EREBP	AP2	-	CKVS0.5hpi
AT5G62470.1	MYB-related	Myb_DNA-binding	ARID,G2-like,Response_reg,SNF2_N,trihelix	CKVS0.5hpi
AT5G62470.1	MYB	Myb_DNA-binding	ARID,Response_reg,SNF2_N	CKVS0.5hpi
AT4G24470.2	C2C2-GATA	GATA	-	CKVS0.5hpi
AT4G13040.3	AP2-EREBP	AP2	-	CKVS0.5hpi
AT3G26744.4	bHLH	HLH	-	CKVS0.5hpi
AT2G46530.3	ARF	Auxin_resp	-	CKVS0.5hpi
AT5G57150.3	bHLH	HLH	-	CKVS0.5hpi
AT4G34530.1	bHLH	HLH	-	CKVS0.5hpi
AT2G01940.2	C2H2	zf-C2H2	PHD	CKVS0.5hpi
AT4G18020.5	ARR-B	G2-like,Myb_DNA-binding,Response_reg	CCT	CKVS0.5hpi
AT1G64100.2	NAC	NAM	-	CKVS0.5hpi
AT5G18240.2	MYB	Myb_DNA-binding	ARID,Response_reg,SNF2_N	CKVS0.5hpi
AT5G18240.2	G2-like	G2-like	Response_reg	CKVS0.5hpi
AT3G17860.2	Tify	tify	GATA	CKVS0.5hpi
AT5G51990.1	AP2-EREBP	AP2	-	CKVS0.5hpi
AT3G19860.2	bHLH	HLH	-	CKVS0.5hpi
AT5G09330.3	NAC	NAM	-	CKVS0.5hpi
AT2G41710.2	AP2-EREBP	AP2	-	CKVS0.5hpi
AT5G07060.1	C3H	zf-CCCH	PHD,SNF2_N,zf-C2H2	CKVS0.5hpi
AT2G45460.1	FHA	FHA	-	CKVS0.5hpi
AT3G24870.2	MYB-related	Myb_DNA-binding	ARID,G2-like,Response_reg,SNF2_N,trihelix	CKVS0.5hpi
AT3G24870.2	MYB	Myb_DNA-binding	ARID,Response_reg,SNF2_N	CKVS0.5hpi
AT3G09370.2	MYB-related	Myb_DNA-binding	ARID,G2-like,Response_reg,SNF2_N,trihelix	CKVS0.5hpi
AT3G09370.2	MYB	Myb_DNA-binding	ARID,Response_reg,SNF2_N	CKVS0.5hpi
AT5G26170.1	WRKY	WRKY	-	CKVS0.5hpi
AT2G22300.2	CAMTA	CG-1,IQ	-	CKVS0.5hpi
AT2G22300.2	TIG	TIG	-	CKVS0.5hpi
AT3G61850.3	C2C2-Dof	zf-Dof	-	CKVS0.5hpi
AT1G49950.1	MYB-related	Myb_DNA-binding	ARID,G2-like,Response_reg,SNF2_N,trihelix	CKVS0.5hpi
AT1G49950.1	MYB	Myb_DNA-binding	ARID,Response_reg,SNF2_N	CKVS0.5hpi
AT5G08330.1	TCP	TCP	-	CKVS0.5hpi
AT1G68550.2	AP2-EREBP	AP2	-	CKVS0.5hpi
AT5G52660.2	MYB-related	Myb_DNA-binding	ARID,G2-like,Response_reg,SNF2_N,trihelix	CKVS0.5hpi
AT5G52660.2	MYB	Myb_DNA-binding	ARID,Response_reg,SNF2_N	CKVS0.5hpi
AT1G19350.6	BES1	DUF822	-	CKVS0.5hpi
AT2G46400.1	WRKY	WRKY	-	CKVS0.5hpi
AT5G09790.2	Alfin-like	Alfin-like	DDT,Homeobox,JmjC,JmjN	CKVS0.5hpi
AT2G38250.1	Trihelix	trihelix	-	CKVS0.5hpi
AT2G02740.1	PBF-2-like	Whirly	-	CKVS0.5hpi
AT5G59570.1	MYB	Myb_DNA-binding	ARID,Response_reg,SNF2_N	CKVS0.5hpi
AT5G59570.1	G2-like	G2-like	Response_reg	CKVS0.5hpi
AT4G38160.1	mTERF	mTERF	-	CKVS0.5hpi
AT3G53310.1	ABI3VP1	B3	AP2,Auxin_resp	CKVS0.5hpi
AT2G42380.2	bZIP	bZIP_1,bZIP_2,bZIP_Maf	HLH	CKVS0.5hpi
AT4G32800.1	AP2-EREBP	AP2	-	CKVS0.5hpi
AT1G53170.1	AP2-EREBP	AP2	-	CKVS0.5hpi
AT5G56780.1	HRT	HRT	-	CKVS0.5hpi
AT2G25000.1	WRKY	WRKY	-	CKVS0.5hpi
AT4G01580.1	ABI3VP1	B3	AP2,Auxin_resp	CKVS0.5hpi
AT5G49620.1	MYB-related	Myb_DNA-binding	ARID,G2-like,Response_reg,SNF2_N,trihelix	CKVS0.5hpi
AT5G49620.1	MYB	Myb_DNA-binding	ARID,Response_reg,SNF2_N	CKVS0.5hpi
AT4G29930.1	bHLH	HLH	-	CKVS0.5hpi
AT3G09370.1	MYB-related	Myb_DNA-binding	ARID,G2-like,Response_reg,SNF2_N,trihelix	CKVS0.5hpi
AT3G09370.1	MYB	Myb_DNA-binding	ARID,Response_reg,SNF2_N	CKVS0.5hpi
AT1G25470.1	AP2-EREBP	AP2	-	CKVS0.5hpi
AT1G25472.1	AP2-EREBP	AP2	-	CKVS0.5hpi
AT5G08130.2	bHLH	HLH	-	CKVS0.5hpi
AT3G46130.4	MYB-related	Myb_DNA-binding	ARID,G2-like,Response_reg,SNF2_N,trihelix	CKVS0.5hpi
AT3G46130.4	MYB	Myb_DNA-binding	ARID,Response_reg,SNF2_N	CKVS0.5hpi
AT5G51910.1	TCP	TCP	-	CKVS0.5hpi
AT5G41570.1	WRKY	WRKY	-	CKVS0.5hpi
AT3G15030.2	TCP	TCP	-	CKVS0.5hpi
AT4G21440.1	MYB-related	Myb_DNA-binding	ARID,G2-like,Response_reg,SNF2_N,trihelix	CKVS0.5hpi
AT4G21440.1	MYB	Myb_DNA-binding	ARID,Response_reg,SNF2_N	CKVS0.5hpi
AT1G63650.3	bHLH	HLH	-	CKVS0.5hpi
AT5G18830.3	SBP	SBP	-	CKVS0.5hpi
AT4G20970.1	bHLH	HLH	-	CKVS0.5hpi
AT2G46830.1	MYB-related	Myb_DNA-binding	ARID,G2-like,Response_reg,SNF2_N,trihelix	CKVS0.5hpi
AT2G46830.1	MYB	Myb_DNA-binding	ARID,Response_reg,SNF2_N	CKVS0.5hpi
AT1G62975.1	bHLH	HLH	-	CKVS0.5hpi
AT2G26150.1	HSF	HSF_DNA-bind	-	CKVS0.5hpi
AT1G34670.1	MYB-related	Myb_DNA-binding	ARID,G2-like,Response_reg,SNF2_N,trihelix	CKVS0.5hpi
AT1G34670.1	MYB	Myb_DNA-binding	ARID,Response_reg,SNF2_N	CKVS0.5hpi
AT1G74080.1	MYB-related	Myb_DNA-binding	ARID,G2-like,Response_reg,SNF2_N,trihelix	CKVS0.5hpi
AT1G74080.1	MYB	Myb_DNA-binding	ARID,Response_reg,SNF2_N	CKVS0.5hpi
AT1G01520.1	MYB-related	Myb_DNA-binding	ARID,G2-like,Response_reg,SNF2_N,trihelix	CKVS0.5hpi
AT1G01520.1	MYB	Myb_DNA-binding	ARID,Response_reg,SNF2_N	CKVS0.5hpi
AT1G24260.3	MADS	SRF-TF	-	CKVS0.5hpi
AT3G46130.2	MYB-related	Myb_DNA-binding	ARID,G2-like,Response_reg,SNF2_N,trihelix	CKVS0.5hpi
AT3G46130.2	MYB	Myb_DNA-binding	ARID,Response_reg,SNF2_N	CKVS0.5hpi
AT3G29035.1	NAC	NAM	-	CKVS0.5hpi
AT3G18400.1	NAC	NAM	-	CKVS0.5hpi
AT2G40200.1	bHLH	HLH	-	CKVS0.5hpi
AT2G02450.1	NAC	NAM	-	CKVS0.5hpi
AT2G26150.2	HSF	HSF_DNA-bind	-	CKVS0.5hpi
AT5G15830.1	bZIP	bZIP_1,bZIP_2,bZIP_Maf	HLH	CKVS0.5hpi
AT5G63090.4	LOB	DUF260	-	CKVS0.5hpi
AT2G36890.1	MYB-related	Myb_DNA-binding	ARID,G2-like,Response_reg,SNF2_N,trihelix	CKVS0.5hpi
AT2G36890.1	MYB	Myb_DNA-binding	ARID,Response_reg,SNF2_N	CKVS0.5hpi
AT4G37180.2	MYB	Myb_DNA-binding	ARID,Response_reg,SNF2_N	CKVS0.5hpi
AT4G37180.2	G2-like	G2-like	Response_reg	CKVS0.5hpi
AT4G28790.1	bHLH	HLH	-	CKVS0.5hpi
AT5G10280.1	MYB-related	Myb_DNA-binding	ARID,G2-like,Response_reg,SNF2_N,trihelix	CKVS0.5hpi
AT5G10280.1	MYB	Myb_DNA-binding	ARID,Response_reg,SNF2_N	CKVS0.5hpi
AT4G12850.1	FAR1	FAR1	-	CKVS0.5hpi
AT5G01840.1	OFP	Ovate	-	CKVS0.5hpi
AT4G37540.1	LOB	DUF260	-	CKVS0.5hpi
AT3G54990.1	AP2-EREBP	AP2	-	CKVS0.5hpi
AT1G16710.2	TAZ	zf-TAZ	PHD	CKVS0.5hpi
AT2G22760.1	bHLH	HLH	-	CKVS0.5hpi
AT4G18170.1	WRKY	WRKY	-	CKVS0.5hpi
AT3G02380.1	C2C2-CO-like	CCT,zf-B_box	GATA,PLATZ	CKVS0.5hpi
AT4G26150.1	C2C2-GATA	GATA	-	CKVS0.5hpi
AT5G13910.1	AP2-EREBP	AP2	-	CKVS0.5hpi
AT2G40260.1	MYB	Myb_DNA-binding	ARID,Response_reg,SNF2_N	CKVS0.5hpi
AT2G40260.1	G2-like	G2-like	Response_reg	CKVS0.5hpi
AT4G00390.1	GeBP	DUF573	-	CKVS0.5hpi
AT2G16720.1	MYB-related	Myb_DNA-binding	ARID,G2-like,Response_reg,SNF2_N,trihelix	CKVS0.5hpi
AT2G16720.1	MYB	Myb_DNA-binding	ARID,Response_reg,SNF2_N	CKVS0.5hpi
AT5G62430.1	C2C2-Dof	zf-Dof	-	CKVS0.5hpi
AT5G39610.1	NAC	NAM	-	CKVS0.5hpi
AT1G13960.2	WRKY	WRKY	-	CKVS0.5hpi
AT4G38620.1	MYB-related	Myb_DNA-binding	ARID,G2-like,Response_reg,SNF2_N,trihelix	CKVS0.5hpi
AT4G38620.1	MYB	Myb_DNA-binding	ARID,Response_reg,SNF2_N	CKVS0.5hpi
AT1G08810.1	MYB-related	Myb_DNA-binding	ARID,G2-like,Response_reg,SNF2_N,trihelix	CKVS0.5hpi
AT1G08810.1	MYB	Myb_DNA-binding	ARID,Response_reg,SNF2_N	CKVS0.5hpi
AT5G45050.2	WRKY	WRKY	-	CKVS0.5hpi
AT5G44190.1	MYB	Myb_DNA-binding	ARID,Response_reg,SNF2_N	CKVS0.5hpi
AT5G44190.1	G2-like	G2-like	Response_reg	CKVS0.5hpi
AT3G24140.1	bHLH	HLH	-	CKVS0.5hpi
AT5G20730.1	ARF	Auxin_resp	-	CKVS0.5hpi
AT1G73870.1	C2C2-CO-like	CCT,zf-B_box	GATA,PLATZ	CKVS0.5hpi
AT4G34990.1	MYB-related	Myb_DNA-binding	ARID,G2-like,Response_reg,SNF2_N,trihelix	CKVS0.5hpi
AT4G34990.1	MYB	Myb_DNA-binding	ARID,Response_reg,SNF2_N	CKVS0.5hpi
AT3G51950.2	C3H	zf-CCCH	PHD,SNF2_N,zf-C2H2	CKVS0.5hpi
AT5G13330.1	AP2-EREBP	AP2	-	CKVS0.5hpi
AT1G64530.1	RWP-RK	RWP-RK	-	CKVS0.5hpi
AT4G31650.1	ABI3VP1	B3	AP2,Auxin_resp	CKVS0.5hpi
AT1G68130.1	C2H2	zf-C2H2	PHD	CKVS0.5hpi
AT5G62000.1	ARF	Auxin_resp	-	CKVS0.5hpi
AT1G69690.1	TCP	TCP	-	CKVS0.5hpi
AT3G59060.2	bHLH	HLH	-	CKVS0.5hpi
AT5G59780.1	MYB-related	Myb_DNA-binding	ARID,G2-like,Response_reg,SNF2_N,trihelix	CKVS0.5hpi
AT5G59780.1	MYB	Myb_DNA-binding	ARID,Response_reg,SNF2_N	CKVS0.5hpi
AT4G35270.1	RWP-RK	RWP-RK	-	CKVS0.5hpi
